# Supplementary material for: Recent amplification of microsatellite-associated miniature inverted-repeat transposable elements in the pineapple genome
Source: BMC Plant Biol. 2021 Sep 18;21:424. doi: 10.1186/s12870-021-03194-0 (PMC8449440; doi:10.1186/s12870-021-03194-0)
Supplement: Supplementary file 2 — Additional file 2: Consensus sequences of all MITE families in the pineapple genome. [file 12870_2021_3194_MOESM2_ESM.txt]

>Cluster0.1 Length:361bp Superfamily:Mutator	TSD:TSD99
GGTAAAAATGTACAAAACTTATCTGAATTATAGACTATTTTGATTCAGCTATTCAATCTTTTAAAATTTTAATTTTAATACCTAATCTTTCAATTTGTTTGATTTAAGTAATTTAATAGTTTTTCAAATACAAAATTTAAATGTATTATTTATCTTAATAAATTTTAGTTAGTATATTTTATATAATTTTAACTAATAAATTTATTAAAATAAATAATTAGTTTAAATTTTAAAGTCAAAGAGTCGTTGATTGGCTCAAATCAAACAAATTAAAATATCTGATAATAAAATTAAAATTTTAAAGGTTAGATAGTTGATTTAAAATAGTTGATAATTGAGATAAGTTTTATACATTTTTAAT
>Cluster0.2 Length:1392bp Superfamily:Unknown	TSD:TSD99
GAGCAATGCTCCTATGCACCGAACAAATCTCAACCATTAAAATTCTTTAAATGGACGGTAACGATAGACCTATTAAAAGAGGGTGACCGGCACTTGGGGGTATAGGTACCGGTCACCACTTTAATAAGGGCAAAATTTTTTTTTATTACATGGAGTTTGCAATGAGGGCATTTTGGTAAATTTTCATCCTCATAACATGCCATTTTTGTAAATTTAGAATATTCCACCTTCCTTCATTCTTATCCTCCAATATTCCATCTTTGTATTATTACCTTTCCTAAATTAAACCTCATGTCTTTAAACCATAGTTAGTTAATTCGAATACGATAAAAATTCGATACGGATAAAATACGAATAAAATTCGTATCTTAATTTTTAAGTTCGTTGAAAAATACGGTTTAAAAATTAGATTCGCCAATAATTCGTATACGCGATTTATACGAAAATTTTACGTTTATCATTTAAAAATTCGGAATAAAAATTCGTTTATTTAATTAAAATTTTTTTAGATTTATGCTATTATCATGCATAAATAATTATAATTCTTATAAAATATAAAAATAAAATTGGATATATATATAAACACACACACAACACACACACACAAAAAGGGGGAGTGGAGCGAGAGGTCCACCGTGGACCTCTCACTCCACACAGTCCACGAGGCTGAGTGCAGCCTCGTGGACCGCGATATTTTCCTACACGTAGGCCGCGATTTCTTCTTCCTCGCCGCTCCTCTTTTCCTTTTTTGCTTTAGAATCATTTAGTTTAAATAGTTAACAAATTTTATTTTTTTAACTATAATATAAACTAAATCTAAATTTAAAATTTAATTTTAATCAATATTTTTAAACTTTAATGTTGTTTTTACTATCGAATGAACAATTTGAATTTAATTTTAAAAATAAAAGCCTTTAATTTAAATAAAAAATAAAAGTTATGTTTATAAATACAGCATAATTTATAATTTAAATTAAATTAATATATTTGAAATTTCGTGTCATTTTAATATATCAAATTAACAATTTGAATTGAAATATACTATTCATTTAAACATAAATTTTTTCATTCTGAAAATAAAAATTAAAATTAAATTTGAATTTAATGTACACAATTATAAAGTTTAAGCTCAAATTGAATTTTAAATTCAATTTATAAAGGTTTATTACTTATCAAATTAGCACTATCTAATTTGGTAAGTAACAAAATTAAACAAGGAAACAAATATTTGTATAAGGTTGATCAAATTTGGTAATTAGTTTGTATTTTTTTTTCCATATTATCCTTACGAATGGTAACCTGTTGAGCAGGTAACCACTATGCAAAAGTCAATCTCGCCCTTAAAATATGAACGGTTAGATTTATTTTACCTGGTGTATTGAAGCATTCCTC
>Cluster11.1 Length:910bp Superfamily:Mutator	TSD:TSD99
GGGTTAATTTCATAGGTGCCCTCACACCAACCCCTAATTACATGGATACCCTCCAAAAATTATTAATATCAAAAATACCCTTCAAATTTAGTAAAATTATCAAAACTACCCTTATTACCTATATTTTTAAAAAAATATGGCTAAAATACCCATTTTACCCCTCTTACTCTTACAACAATTATAATATATATTTTATTACCAAGATAATATACTTTTACTATAAGTATTTTTCTAGTTTAATTTAATTAATTTAATATGTCTTCATTTTAACTAGTTTAATATGTCTATATTTTATTTCATTTAACTAGTATATATTCATTTTATTTGTTTAATTACAAATGGAATAATTAGATACTTTTTGTTAGATTTATTTTAAGATTTTTATATTGTTTTAGATGTAGTTTGAAAATTCTTTATTGTAGCTTTAATTTATATTACTATGAGTTTTTTTTCATATTTGTCTTTTTATAGTTTACTTTGATTATTTTTTAAATCTTTATATTATGTTATATATAGTTTGATAGTTTTCTATTTTATCTTTGAAAATTTTTTTTGATAGTTTTCTATTTTAAATGAAAAAATAATTAAAATAATCAAAGTAAACTATAAAAAGACAAATATGAAAAAAAACTCATAGTCATAATTTTTTTGAAAAAATAATCAAATTAAACTGTAAATAAAAAACAAATTAAATTAAACTAAAAAATACTTATAAAAAAATATGTATTATAATTGTTGTAAGAGTGAGAGGGGTAAAACTGGTATTTTGGCCATATTTTTTCTGAAATTCAAGTAACATGGGTAGTTTTGATAATTTTACTAAATTTGGAGGGCAATTTTGATATTAATAATTTTTGAAGGGTATCCATGTAATTAGGGGTTGGTGAGAGGGTACCTATGAAATTAACCC
>Cluster11.2 Length:1122bp Superfamily:Mutator	TSD:TSD99
GGGAAAATTTCCTGTGTGCCCCTCTAAAAGCATGTATTTACACGAATGCCCCTATAAAAATTGAAATATCTTAAATGCCCTTCTAAATATAGAAAACTTTCAAAAATACCCTTCAAAACACATTTTTGTTAAAATCTACAGTAACAGCAACCAAAATACCGATTTTACCCTTTTCATAATTGCCTTTCTAAATGTTCCAACTATTACTAATGAAGGGTTAATTTCATTCATACCCCTCTAAACGTTCAAAATATTATAAATATCCCTATAAATTTGATTATATCACAAATATCCTTACAAATACTATCTTATAAATATATTCTCGTCGTTAACTTCTATCTCCCTACCAAACATCTATTTTAGATAGGTTATCATGAATTAGTGAAAATGTTCATTTTATCCTGAATTTTTTAAAATTTTTTGAAAGAGCACTTTAATGTGATGAAATGTACAACAAATAAACTTTCAAAACTGTCCCTCACTAGTAATTAGTTTAGATAAAGATACAAGTATTCAATTTAAATACTATTAAAATATTAATAAAAGTCAATTCACACTGTTATTTAGTACATTTGCACTTCTCTAACCTTGATTATAAAATTTATCAGATAATCTGAGTTTTTTTTAAAAAAATTTGTAAACAATGCTAAATCGTTTTATTGTAATTTCAAATCTAGTAAGTAATTTTATGCTTTATAATTAATGATAAAACTTTGTAATTTTTCAGCTATTTATTATTTTCTCTCTCCATTTTAAAAAAATTTAGAAATATTTAATAATATTGAGTAAGATAAAAATATTATTCTTTTAGAATATATAATTCTTACAGAAATCAATGTGAAAATATAACTAAATAACTTTTAAATTTGTAAAACTTTTAAATTTATGGGGTATTTACAAAAGTTAAAATTATTACTAATAATTGGAACATTTAAAAGGGCAAATATGAAAAGGGTAAAATTGGTATTTTGATTGTTGTTACTGTAGATTTTAACAAAAATGTGTTTTGAAGGGTATTTTTGAAAGTTTTCTATATTTAGAGGGGCATTTAGGATATTTCAATTTTTATAGGGGCATCCATGTAAATACGTACTGTTAGAGGGGCACACAGGAAATTGTCCC
>Cluster119.1 Length:357bp Superfamily:Mutator	TSD:TSD99
CCCTTTTGAAGTTTTTGGGGGGGACACCAAAGCACGTAAGAGTGAAACGATGGGACACCAAATTTTGCATAGTTAAATGGGGGGACACCAAAGTAAAAATAGAAAAGCCTTCGAAAAAGCAATTATAAAGCAATTTAATATATGTTTTTTGAAGTCTATTGGTAGATATAAATAGCTTATCAGTGAAATCATAGGAAATTAAAATTGAAACAGTGACTAAAATTTTTTTTTATTATTATTTTAACTATTGTTTTTCTATTTTTGCTTTGGTGTCCCCCCGTTTAACTATGCAAAATTTGGTGTCCCATCGTTTCACTCTTACGTGCTTTGGTGTCCCCCCCAAAAACTTCAAAAGGG
>Cluster119.2 Length:355bp Superfamily:Mutator	TSD:TSD99
CCCTTTTGAAGTTTTTTGGGGGGACACCAAAGCATCAAAGAGTGAAACGGGGGGACACCAAATTTTACATAGTTAAACGGGGGGACACCAAAGCAAAAATAGAAAAGCTATCGAAAAAGCAATTATAAAGTAATTTAATATATGTTTTTTGAAGTCTATGGGTAGATCTAAATAGTTTATAAGTGAAATCATGGGAAATTAAAATTGAAATAGTGACTAAATTCCTTTTTTTATTACTTTAACTATTCTTTTTCTCTTTTTTCTTTGGTGTCCCCCCGTTTAACTATGTAAAATTTGGTGTCCCCCCGTTTCACTCTTTGATGCTTTGGTGTCCCCCCCAAAAACTTCAAAAGGG
>Cluster119.3 Length:357bp Superfamily:Mutator	TSD:TSD99
CCCATTTGAAGTTTATGGTGAGGACACCAAAGCGTGAAAGAGTGAAATCATGAGACACCAAATTTCACATAGTTCAATCACAGGACACCAAAATAAAAATAGAAAAGCAGTCGAAAAAGCAATTATAAAGCAATTTAATATATGTTTTTTTAAGTCTATGGGGTGGATCCAAATAGCTTATAAGTGAAATCATGGGAAATCAAAATTGAAACAGTGACTAAATTGTTTTTTTTAATCATTTTAGCTATTATTTTTCTATTTTTACTTTGGTGTACCGTGATTTAACTATGTGAAATTTAGTGTCCCATGATTTCACTCTTTCACACTTTGGTGTCCCCACCATAAACTTCAAAAAGG
>Cluster12.1 Length:1107bp Superfamily:Mutator	TSD:TSD1010
GGGTTAATTACACCGGTAGTCCCCAACCTTCGCACCAATTTTCACTTGAGTCCCCAACCTTTTTTTTTTGCAATTGAGTCCCTAATCTCTTGATTTTATTACAATTAGGTCCCAACCGTTAAAAAAACTGTTAAAATTAACGGAATTGCCACGTCAGCGTCTATTTGGCAACCTTTTGCATTTCAATTTAGGTCCCTAAACTTTGCACATTTTTCATTTTAGTCCCTAAAAAAAAATTCAAAATTTTAAATTTAAATTCAAAAATAATATTAAAATTAAAATTTTAAACTAACGAGAAATTAGAATTTTGAATTTGAATTTAAAGCTGAATTAAAATTTTGAATTGAAATTCAAATTTTAAATTTAAATTTTTAATTGAATCTAAATTTTGAATTCAAACTTAAAATTTTGATTTTGATTTTGATATTTCAATTTACATTTAAAATGAAAGTTTTGAAACCGAAATTTAAATTTAAAATCTGAATTTAAATTTAAAATCATATTCAAAATTTTGATTTTAAATTTTAAATTTGAATTCAAAATTTAAATTTGAATTTAAGATTTGATTTCAATTCTAAATTTGAATTTAAACTTCGAATTCAAATTCACATTTTGAATTTGAAATTTCAAATCGAAGTTTGAAATTAAATTAGAATTTAGAATTCCAAATGTGAATTTGAATTTAAAATTAAAAATTTAAAATTAAATACAAAATCGGAATTTGAATTCCAATTTAAATTTGAATCCAAAATCAAAATTTAAATTTAAAATTTAAATATTAAATTAAATTTTTTTTTGAATTTATAAATTTAATGGGTTAATTACACCATTGGTCCTCAACCTTTGCACCGTTTTTCAATTTGGTCCCCAACCTTTTTTTTTTTTTGCAATCCGCTGACACAGCGCCACCGTGGCGCTGACATGGCGCCTCCGTGGCGCTGACGTGGTGCTGACGTGGCATTTTCCGTCAATTTTAACAGCTATCTAACGGCTGGGACTTAATTGAAATGAAATCAAAAGATTAGGGACTTGATTGCAAAAAAAAAAAGGTTGGGGACCAAATTGAAAAATAGTGTAAAGGTTAGGGACCATTGGTGTAATTAACCC
>Cluster12.2 Length:513bp Superfamily:Mutator	TSD:TSD1010
GGGTTAATTACACCAGTAGTCCCCAACCTTTCCACCAATTTTCACTTGGGTCCCCAACCTTTTTTTTTTTGCAATTGAGTCCCTAATCTCTTGATTTCATTTCAATTAAGTCCCAGCCGTTAAATAGGTGTTAAAATTGACGGAAAATACCACGTCAGCACCATGCCACGGAGTCGCCATGTCAACGCCACGGTGGCGTTGTGTCAGCGGATTGCAAAAAAAAAAAAAGTTGGGGACCAAATTGAATGGCGCTGACATTGCGCCGTTCAATTTGGTCCCCAACCTTTTTTTTTGCAATCCGCTGACACAACGCCACCGTGGCGCTGACATGGCGCCTCCGTGGCGCTGACATGGTGCTGACGTGGTATTTTTCGTCAATTTTAACACCTATTTAACGGCTGGGACTTAATTGAAATGAAATCAAGAGATTAGGAACTCAATTGCAAAAAAAAAAGGTTGGGGACCCAATTAAAAATTGGTGGAAAGGTTGGGGACTACTGGTGTAATTAACCC
>Cluster12.3 Length:1066bp Superfamily:Mutator	TSD:TSD1010
GGGTTAATTACATCATTGGTCCCCAACCTTTGCACCATTTTTCACTTGAGTCTCCAACTTTTTTTTTGCAATCGAGTCCCCAATCTCTTGATTTTATTGCAATTACGTCCCAGCCGTTAAAAAAGGTGTTAAAATTAACGGAATCGCCATGTCAGCGCCTACTTGGCTTTCTTTTGCATGTCAATTTTGGTCCCTAAACTTTGCACGTTTTTCACTTTAGTCCCCAAAAATAAAAATTCAAAATTTTAAATTTAAATTCAAAATTAATATTAAAATTAAAATTTAAAACTAACCAGAAATTAGAATTTTGAATTTGAATTTAAAGCTACAATTTTGATTTAAAGCTGAATTAAAATTTTAATTGAAATTCAAATTTTAAATTGAATCTAAATTTTGAATTCAAACTTAAAATTTTGATTTTGATTTTGATATTTCAATTTGCATTTAAAATCAAAATTTTGAAACTAAAATTTAAATTTAAAATTTGAATTTAAATTTAAAATCAAATTCAAAATTTTGATTTTAAATTTTAAATTTGAATTCAAAATTTAAATTTGAATTTGAGATTTGATTTCAATTCTAAATTTGAATTTAAACTTCGAATTCAAATTCACATTTTGAATTTGAAATTCCAAATCAAAGTTTGAAATTAAATTAGAATTAGAATTCAAAATGTGAATTTGAATTTAAAATTAAATACAAAATTAGAATTTGAATTTGAATTTAAATTTGAATCCAAAATCAAAATTTAAATTTAAAATTTAAATCTTAAATAAAAATCTTGCTTTGAATTTATAATTTAATTCAAAATATAATTTAAATTTAAATTTAAATTTATAATATAAAATTTAAATTTAAATTGTATAATTAGCTGGCGCTGACACAGCGCCTCCATGGCGCTGACATGGTGCTGACGTGGCATTTTTCGTCAATTTTAACACCTGTCTGACGGCTGGGATTTAATTGTAATGAAATCAAGAGATTGGGAACTTGATTGCAAAAAAAAAGGTTGGGGACCAAAGTGAAAAAAAGTGCAAAGGTTGGGGACCAATGGTGTAATTAACCC
>Cluster128.1 Length:258bp Superfamily:PIF/Harbinger	TSD:TSD33
GGCACCGTTTGGTTAGGGAATAGGGATAGGGATAGGCCCTTATCCCCCCCTTTATACCCAAACGCTAATTTTTTACCCGAGAATAGTAGTTCTCGGTTATCCCCACCAACACCTCCATTTTCTATATAAAACTTTCTAATATTTTTCTTATCCTCGGGAACAACCCAATTTTCATCCAAACGCTATTTTTCTTATCCCCATACTTGTACCTATCCCTGTAATAGCTAGTTCTTGCTTATACCCGAACCAAACGGTACC
>Cluster128.2 Length:315bp Superfamily:PIF/Harbinger	TSD:TSD33
GGCAGCGTTTGGATTGGGGATAAGGGGAGGGATAACCCCTTATCCCCCCCTTTATACCCAAACGCAAATTTTTTATCCGAGAATAGTAGTTCTCGGTTACCTAAAATAAGCTGGTATAACTATCCCCACCAACACCTCCATTTTCTATATATAACTACCCACTATTTTTCTTATTCCATATTATCTATCCAAACGCTATTTTTCTTATCCCCGGGAACAACCCAATTTTCATCCAAACGCTATTTTTCTTATCCCCATACTTGTACCTATCCCTGTAATAGCTAGTTCTTGCTTATACCCGAACCAAACGCTACC
>Cluster135.1 Length:254bp Superfamily:Mutator	TSD:TSD99
GGACAAAAATTTGGTGGGCATCGTCCCCAAACAATTTGTTTGGGGACGGTGCCGATGGGCGCCGCGTGGTGTGCGGCGCCCATCGCGACCCTCGGAAAAAAAAAAAAAAAAAATTTGTGGGCTCCGTTTTTTAGAAAGAGAGAGAGAAAGAAGGGAAAGGGGCGGTGGTGATGGGCGCCCGTACACACGCGGCGCCCATCGGCTCCGTCCCCAAACAAATTGTTTGGGCACGGATGCCCACCAAATTTTTGTCC
>Cluster135.2 Length:249bp Superfamily:Mutator	TSD:TSD99
GGACAAAAATTTTATGGGCACCGTGCCCAAACAATTTGTTTGGGCACGGTGCCGGATGGGCGCCGCGTGTGTAGCGGCGCCCATCGGCACCCTCAAAAAAAAAAAAAAATGGTGGGCTCGGTTTTTAGGAAGAGAGAGAAAGAGAGGGGGAAGGGAGGGTGCGGATGGGCGCCGCTGCACACGCGGCGCCCATCCGGGCACCGTGCCCAAACAAATTGTTTGGGCACGGTGCCCATAAAATTTTTGTCC
>Cluster14.1 Length:950bp Superfamily:Mutator	TSD:TSD99
GGGTTATTTGCATACACGTCCCTGCAAACATAGTGAATTGCGAAAATATCCCTGCAAAACGGAAACTCCATAAGTTGTCCCTGCAAAAGTCCTAAGTTATGCAGATATGTCCCTGCCGTCCAGATCTGTTAGAAAATTTTCGTTAACCACGGTTAAAATACTTAACCATGGTTAATTATAGTGTGAATTGACGTATTTACCCTTCTTCCTCTTCCTCCTCTTCCTCTTCCTTCTTCTTCGTCGCCGGCGAGGAGATGCGGCGGCGACGGCGGCGACGGTGGCGAACCCTCTTCCTTTTCCTCTTCCCTCTTCCTCTTTTCCCTTCTTCTTCCTTCTTCCTTCTTCCTCTTCCTCTTCCCTCTTCTTCGTCACCGGCGAGGGAGAAGAACCTCGTCGGGGTCGGCCTCGGAAAGGCGGGCGAGTTTCTGGACGAGAAGCTCGAGGGCGTTGTTGTCGACGAGGGCGGCGACGAGGGCGTGCGCGGGGTCGTCGTGGTCGCCGAGGACGTCGGCGTCGGTGAGGTCGGTGAGGAGGGAGACGACGTCGACGGCGATGTCGGCGATGTCGTGGCCGAGGAGGCCGACGAGGGAGGGGACGGCGTTGAGGGCGACGAGCTCCGGGTAGAGCTCCGGTGCCCCGGCGTTCTTCCCTCTTCTTCGTCGCCGGCGAACCCGACCCCGCGCCGCCGCCGCCGTCGTCCGCTTCGACGGTCCGAAGAGGAAGAGAAAGAGAAGGGAAGAGGAAAACTTTTGGAGGGATATATTTGTGAGGGTAAAATGGTCATTTCACGAATCCACTGTTAAAAAATAAACAGATCACTAACGGATGTTAACCGGAGGGACATATCTGCATAACTTAGGACTTTTGCAGGGACAACTTATGGAGTTTCCGTTTTGCAGGGATATTTTCGCAATTCACTATGTTTGCAGGGACGTGTATGCAAATAACCC
>Cluster14.2 Length:756bp Superfamily:Mutator	TSD:TSD99
GGGTTATTTGCATACACGTCCCTGCAAACATAGTGAATTGCAGATATATCCCTGCAAAACGGAAACTCCATAAGTTGTCCCTGCAAAAGTCACAAGTTATGCAGATATGTCCCTACTGTTAGAGTCTGTTAGAAAATTTTCGTTAACCATGGTTAAAATACTTAACCATGGTTAATTATAATGTGAATTTACGGTTCTACCCTTCTTCCTCTTCCTCCTCTCCTCTTCCCTCTTCTTCGTCGCCGGCGAGGGAGATGCGGCGGCGGCGGCGGCGGACCCTCTCCCTCTTCCTCTCCCTCCTCCTCTTCCCCCTTCTTCTTTCTCTCCCTCTTCCTCTTCCCTCTTCTTCGTCGCCGGCGAGGGAGAAGATGCGACGGCGGCGGCGAACCCTCTCCCTCTCCCTCTTCCTCTTCTTCTTCCTCTTCCCTCTTCTTCTTCCTCTCTTTCTTTTTCTTCCCTCTTCTTCGTCGCCGGCGAGTCCCACCCGCGCCGTCGCCGCCGTCCGCTCCGGCGGCCCGAAGAGGAAGAGAAAGAGAAGGGGGAAGAGGAATATTTTTGGAGGGACATATTTGTGAGGGTAAAAATGTCATTTTACAAATTCGCTGTTAAAAAGTTAACAGTTCACTAACGGATGTTAACCAGAGGGACATATCTGCATAACTTAGGACTTTTGTAGGGACAACTTATGGAGTTTCCGTTTTGCAGGGATATATCTGCAATTCACTATGTTTGCAGGGACGTGTATGCAAATAACCC
>Cluster14.3 Length:886bp Superfamily:Mutator	TSD:TSD99
GGGTTATTTGCATACACGTCCCTGCAAACATAGTGAATTGCAGAAATATCCCTGCAAAACGAAAATTCCATAAGTTGTCCCTGCAAAAGTCTTAAGTTATGCAGATATGTCCCTGCCGTTAAGGTCTGTTAGAAAAATTTCGTTAACCACGGTTAAAATACTTAACCATGGTTAATTATAATGTGAATTGACGGTTTTACCCTTCTTCCTCTTCCTCCTCTTCCTCTTCCCTCTTCTTCGTCGCCGGCGAGGGAGGAGATGCGGCGGCGGCGGCGGCGGCGGCGGCGAACCCTCTCCCTCTTCCTCTTCTCTCTTCCTCTTCCCCCTTCTTCTTCCTCTCCCTCTTCCTCTTCCCTCTTCTTCGTCGCCGGCGAGGGAGAAGATGCGGCGGCGGCGGCGAACCCTCTCCCTCTTCTTCCTCTTCGCCCTTCTTCTTCCTCTCCCTCTTCCTCTTCCCTCTTCTTCGTCGCCGGCGAGGGAGGAGATGGCGGCGGCGGCGGCGAACCCTCTCCCTCTTCCTCTTCCTCTTCCCTCTTCCTCTCCCTCTTCCTCTTCCCTCTTCTTCTTCCTCTCCTTCTTTCTCTTCCCTCTTCTTCGTCGCCGGCGAACCCGACCCCGCGCCGCCGCCGCCGTCCGCTCCGGCGGCCCGAAGAGGAAGAGAAAGAGAAGGGGAAGAGGAATACTTTTGGAGGGATATATTTGTGAGGGCAAAAAGGTCATTTCACAAGAAAACTGTTAAAAAATAAACAGTTCACTAACAGATTTTAACCAGAGGGACATATCTGCATAACTTAGGACTTTTGCAGGGACAACTTATGGAATTTTCGTTTTGCAGGGATATTTCTGCAATTCACTATGTTTGCAGGGACGTGTATGCAAATAACCC
>Cluster15.1 Length:735bp Superfamily:Mutator	TSD:TSD99
GGGTTAATTTCATACAGGTCCCTGCAAACATGGTGAATAGCAGATATATCCCTGCAAAGTTCAACTTTCATAAGTTATCCCTGCAAAAGTCCTAATGTATTCAGATATGTCCCTCTGGTTAGGATCTGTTAGAGAACTGTTAATTTTTTAACAGTAGAGTTGTGAAATGACTATTTTGCCCTTGCCCTCTTCATCTTCCTCTTCCTCTTCAGGCTGTGGGAGCGGACGGCGGCGGCGGCGACGGCGACCTTGCGGAGCTTGTCGGGGTTGCGGCCAACGAGGACGAGGAAGAGGCGGAAGGCGAAGGCGCGGCCGATGCCGTCGGAGGCGCCCGTGACGACGGCCCACGCGGGCACCACGACGGCGACGACGATCGGATCATCGACGACGACGACGAAGAAGAAGAAGAAGGAGGAGAAAAGGAGGAGGAAAATGAGGATACGAAGAAGAAGAGGAAGAAGAAGAAGCAGGAGAGGAAGAGGAAGAGGAAGAAGAAGAAGAGGAAGAAGAAGAGGAAGGGGAAGAGGAAGAAGGGTAAAAATGTCATTTTACCTTATTAACTGACCATGGTTAAGTATTTTAACTGTGGTTAACTAGATTTCTCTAACGGATATTAACGGCAGGGACATATCTGAATACATTAGGACTTTTGCAGGGATAACTTATGAAAGTTGAACTTTGCAGGGATATATCTGCTATTCACCATGTTTGCAGGGACCTGTATGAAATTAACCC
>Cluster15.2 Length:722bp Superfamily:Mutator	TSD:TSD99
GGGTTAATTGCATACAGGTCCCCGCAAACATGGTGAATTGCAGATATATTCCTGCAAAGTTCAACTTTCATAAGTTATTCCTGCAAAAGTCCTAATGTATTCAGATATGTCCCTCTGGTTAGCATCCGTTAGAGAACTGTTTATTTTTTAACAGTAGGTTCGTGAAATGATATTTTTGCCCTCACAAATATGTCCCTCCAAAACTCCAGCTGGTATATGTTTGCAAAAATGCCCTCACAAATGTCCCTTTTCCTCTTTCTCTTCCTTTTCGGGCTGCGGGAGCGGGCGGCGGCGGCGGCGGCGACGTCGCGGAGCTTGTCGGAGTTGCGGCCGACGAGGATGAGGCTGAGGCCCGCAGCGACGAGGCGGAGGGCGAAGGTGCGGCCGATTCGAAGAAAGAGGAGGAAAAGGAAAAGGAAGAAGAAGGAGGAGAAAGAAGAAGAAGAAGAAGAAGAAGAAGAAGAAGAGGAAGAGGAAGAGGAAGAAGATGAAGAGGAAGAGGAAGAGGAAGAAGAAGAAGGGTAAAATTATCAATTTACCTTATTAATTAATCATGGTTAAGTATTTTAACTGTGGTTAACTAAATTTTTTTAACGGATCCTAACGGCAGGGACATATCTGAATACATTAGGACTTTTGTAGGGATAACTTATGAAAGTTGAACTTTGTAGGAATATATCTGCAATTCATCATGTTTGCGGGGACCTGTATGCAATTAACCC
>Cluster15.3 Length:764bp Superfamily:Mutator	TSD:TSD99
GGGTTATTTGCATACACGTCCCTGCAAACATAGTGAATTGCAGATATATTCCTGCAAAACGGAAACTCCATAAGTTGTCCCTACAAAAGTCCTAAGTTATGCAGATATGTCCCTCTGGTTAACATCCGTTAGTGAACTGTTAACTTTTTAACAGCGAATTTGTAAAATGACATTTTTACCCTCACAAATATGTCCCTCCAAAAATATTCCTCTTCCCCCTTCTCTTTCTCTTCCTCTTCGGGCCGCCGGAGCGGACGGCGGCGACGGCGCGGGTTGGACTCGCCGGCGACGAAGAAGAGGGAAGAAAAAGAAAGAGAGGAAGAAGAAGAGGGAAGAGGAAGAAGAAGAGGAAGAGGGAGAGGGAGAGGGTTCGCCGCCACCGTCGCATCTTCTCCCTCGCCGGCGACGAAGAAGAGGGAAGAGGAAGAGGGAGAGAAAGAAGAAGGGGGAAGAGGAGGAGGGAGAGGAAGAGGGAGAGGGTCCGCCGCCGCTGCCGCCGCGCCGCCGCATCTCCCTCGCCGGCGACGAAGAAGAGGGAAGAGGAGAGGAGGAAGAGGAAGAAGGGTAGAACCGTAAATTCACATTATAATTAACCATGGTTAAGTATTTTAACCATGGTTAACGAAAATTTTCTAACAGACTCTAACAGTAGGGACATATCTGCATAACTTGTGACTTTTGCAGGGACAACTTATGGAGTTTCCGTTTTGCAGGGATATATCTGCAATTCACTATGTTTGCAGGGACGTGTATGCAAATAACCC
>Cluster15.4 Length:899bp Superfamily:Mutator	TSD:TSD99
GGGTTAATTGCATACACGTCCCTGCAAACATGGTGAATTGCAGATATATTCCTGCAAAGCTCAACTTTCATAATTTGTCCCTGCAAAAGTCCTAATGTATTCAGATATGTCCCTCTGGTTAGGATCCGTTAGAGAACTGTTAATTTTTTAACAGTATGCTCGTGAAATGATATTTTTGCCCTCACAAATATGTCCCTCCAAAAGTACTCCCTCTTCCTCTTTCTCTTCCTCTTCGGGCCGCGGGAGCGGACGGCGGCGGCGGCGGATCATCGACGACGACGACAAAGAAGAAGAAGGAGGAGAAGAGGAGGATACGAAGAAGAAGAAGAAGGAGGCGGCGGAGGCCGGAGGAGCTCGGAGGCGAGGGGGTTCGCGGCGAGGTTGGAGAGGTCGCCGACGGCGGAGGAGAGGCGAGAGGCGGCTGCGGCGACGGCGCAACACCGAGCGCGGAAGCATCGCGCGGCGGAGGCAGCGGAAGATACGACGGAGAGGAGGCGGCGGAGGTTGGCGTCGGCGGCGCTTCGGCGAGGTCGGGGTCGGGTTCGCCGGCGACGAAGAAGAGGGAAGAGGAAGAGGGAGAGGAAGAAGAAGGGGGAAAAGGAAGAGGGAGAGGAAGAGGGAGAGGGTTCGCCGCCGCATCTTCTCCCTCGCCGGCGACGAAGAAGAGGGAAGAGGAAGAGGGAGAGGAAGAAGAAAGGGGTAAAATTATCATTTCACTTATTAATTAACCATGGTTAAGTATTTTAACTGTGGTTAACGAAATTTCTCTAACGGAAACTAACGGCAGGGACATATCTGAATACATTAGGACTTTTGTAGGGACAAATTATGAAAGTTGAGCTTTGCAGGAATATATCTGCAATTCACCATGTTTGCAGGGACGTGTATGCAATTAACCC
>Cluster15.5 Length:732bp Superfamily:Mutator	TSD:TSD99
GGGTTAATTGCATACACGTCCCTGCAAACATGGTGAATTGCAGATATATCCCTGCAAAGCTCAACTTTCATAAGTTATCCCTACAAAAGTCCTAATGTATTCAGATATGTCCCTCTGGTTAGGATCCGTTAGAGAGCTGTTAATTTTTTAACAGTAGAGTTGTGAAATGACAATTTTGCCCTTGCCCTCTTCCTCTTCCTCTTCCTCTTCAGGCTGCGGGAGCGGACGGCGGCGGCGGCGACGGCGACCTTGCGGAGCTTGTCGGGGTTGCGGCCAACGAGGACGAGGAAGAGGCGGAAGGCGAAGGCGCGGCCGATGCCGTCGGAGGCGCCCGTGACGACGGCCCACGCGGGCACCACGACGGCGACGACGATCGGATCATCGACGACGACGACGAAGAAGAAGAAGAATGAGGAGAAAAGGAGGAGGAAAAGGAGGATATGGAGAAGAAGAGGAAGAAGAAGAAGCAGGAGAGGAAGAGGAAGAGGAAGAGGAAGAAGAAGAGGAAGAGGAAGAGGAAGAAGAAGAAGGGCAAAATTGTCAATTCACATTATTAATTAACCATGGTTAAGTATTTTAACTGTGGTTAACGAAATTTCTCTAACGGACCCTAACGGCAGGGACATATCTGAATACATTAGGACTTTTGCAGGGATAACTTATGAAAGTTGAGCTTTGTAGGGATATATCTGCAATTCACCATGTTTGCAGGGACGTGTATGCAATTAACCC
>Cluster16.1 Length:854bp Superfamily:PIF/Harbinger	TSD:TSD33
GGCTGCGTTTGGTTGGAGAACTAAATTTTGGAGAACAACTTTTGTTGTTCCCGAGAACAGGGGATATTCCGGTACAAGATAGAACAATTGTAAATTTGTGTTTGGATGCATTCGAGGATATTCTAGAGGATATCCTTAATAGCGTTTGGATAAAAAGTCTAGAACAACGTCTAAATATATTTTTAAAAATAAAATAATTAATTTATATTAGTATATTTTATATAAAATTATTTATAAAATTATTTCATATAGTAATTTATAATATAATATTTTATGTAAGAATCTAATTTAAAATAATATATTTTATTTTATTATATATAATAATTTATTTTATGTAATAATTTATTTTATATAATTTATTCATAATATATTAATGAATAAAGTATAATACTAACAATATCCCTATATTTTTAATTAATAATTAGTATAAATTTCAATACAAATAAAAATATATATATAATTAAATATTAAAGTATAAATGATAAAGTTTAATAAAATAAAAAATATATCAAATTTAATTAATTTATATTATATAATAAAATTTAAGTATAAATATATTATCATAAAAATAATATTTATATTAATATATTTATTTATTAAATTTGAGCATTCATTTAATTTATTTGAAATTAATTAAAATAAAGTATAAAAAAAATAAAATGCCAGAAAAAAAAAAAAAAGAGACAAAAAACTCTTGTTCCAGCTTGTTCTCCATGTTAGGGAGAACAAGCTTAACGGGTTGTTCCCGGAACAACCCGTTAAGCCCGGAACAACCTGGTTGTTCCATATTGCATTGTGTTTGGGAGAGGGATATCCCGCCTTGTTCTGGGATATCCCTCCAACCAAACGCAGCC
>Cluster16.2 Length:839bp Superfamily:PIF/Harbinger	TSD:TSD33
GGCTGCGTTTGGTTGGAGAACTAAATTTTGGAGAACAACTTTTGTTGTTCCCGAGAACAGGGAATATTTCGGTACAAGATAGAACAATTGTAAATTTGTGTTTGGATGCATTCGGGAATATTCTAGAGGATATCCTTAGTAGCGTTTGGATAAAAAGTCTAGAACAATGTCTAAATATATTTTTAAAAATAAAATAATTAATTTATATTAGTATATTTTATATAAAATTATTTCTATAGTAATTTATAATATAATATTTTATGTAACAATTTAATTTAAAATAGTATATTTATTTTATTATATATAATAATTTATTTTATGTAATAATTTATTTTATATAATTTATTCATAATATATGTAATGAATAAAGTATAATACTAACAATATCCTTATAATTTTAATTAATAATAGTATAAATTTCAATACAAATTAAAAAATATATATAATACATGAAAAAATAATTTTTTATATATAATACTTAATATAAAATAAAATAATTAAATATTAAAATATAAATGATAAAACTTAATAAAATAAATAATATATCAAATTTAATTAATTTATATTATATAATAAAATTTAAGTATAAATATATTATCATAAAAATAATATTTATATTAATATATTTATTTATATATCTATTTATCTAATAAAATAAAGAGAAGAACAAAGTTGTTCTCAGTTCCCCTAGGAACAATTTTTAACGGGTTGTTCCAGAACAACCCAGAACAACCCGTTTTGATCAGAACAACCCGTTCCCCGTAGTTCTGCTGGCGTTTGGCTACAAATTGGGGAATATCCCCTTTTGTTCCGGGATATCTCTCGTGCCAAACGCAGCC
>Cluster16.3 Length:723bp Superfamily:PIF/Harbinger	TSD:TSD33
GGCTGCGTTTGGCTAGAGAACTAAATTTTGGAGAACAACTTTTGTTGTTCCCGAGAACAGGGGATATTCCGGTATAAGCTAGAACAAGTTGTAAATTACGTTTGGATGTTGTTTGTTTGTTCCTAGAGAATATTCTTGATAGTGTTTGGATGTTTATATTGGAATAAGGTGTTGGAAAGATAAAAATTAAATAAAATGACAAATTTGCCCTTGAATATAATAATCAAATATGATTTAATAAATTAAGTATTAAAATAAATTAATTTACAAATTAAGTATATTTGTATATTATTTTGAAAATATTAATTTAGTAGTATTCAATTTAAATATTTATTTATTTTTTTCGAAACTAATTTAAAATATAAATATCTAAAATGGAATAGCACTTATTAAATTAAATTAATCATTCAATCGATTTCTTTTAATTTACTAAATTAAATATTAATAAGTCAAAATAGTGTGGCTCTTATAAATAAAAAAAATTTCCAAAAAAATTCCTAAACACATCCGATGAAGGGTTAAAGGGCAAAATGGTAAACAAACATAGCCCCCAAGTTGTTCCCCCTAATTCTCCCATTTGGGGAGAACAAGCTTAACGGGTTGTTCCTGGAACAACCCGTTAAGCCCGGAACAACAAATCCCCCTCTCTTTTTTTTTCTGTTTGGGTATTGATAGGGGGATATCCCGCCTTGTTCTGGGATATCCCTCCAACCAAACGCAGCC
>Cluster17.1 Length:716bp Superfamily:PIF/Harbinger	TSD:TSD33
GGGGCCGTTTGGTTGGATGTAGTTATAAAAATAGTGTAGTTGGAAGTACATGCAGTTGTAAATGCTGCAGTCATAACTACACCTAGTCTGTTTGGTTTTATACAGTTGCAACTGCTGCAGTTACATTTCTTCTGTTTGGTAGTCTGCAGTTGAGATTTGTATTTATAAATTCTATCAATTTTTAGATAGAAATGTGAGATTACCTCTTCTGAGCATAACGTAATCATGTTTTAATTATTAATTAAGACTTTTATATCTATATATAATTTATATATTATAAAATTATATATGAATTTAATAAATTTTAAATGTAAATATATTATAAATTTGGTCAAAATAAAAATTAAGATATTATTAAACTAGCAGACTGAAAAATAAGAAGCGTATGAAAAAAATTTATTGACCCTAACAGACATTACTAAATCCTATCAGATTTCATGAATATGTATTTTTGAAAAAAAAAAAAAAAAAAGAAGCGTATGAAAAAAAAAATCACACTTTGTTTATTTTTTTAATGGGTGAGCCGACTCCGGCTCAACTGCTGCAGTTGGTACTACGGCCAATTTGGCTGCAGTACCAACTGCTGCAGTTGGGCCTTCTCGTGCAGATGCAACTGCAGCAGTTGGGCCTAACTACACCAAACCAAACAAAAAATTAATAGATGCATGCATTTCCAACTGCAATGCAGTTGAAAATGCATGCAACCAAACAGCCCC
>Cluster17.2 Length:865bp Superfamily:PIF/Harbinger	TSD:TSD33
GGGGCCGTTTGGTTGGATGTAGTTGCAGAAACAGTGTAGTTGGAAATACATGCAGTTGCAAATGCTGCAGTTATAACTACACCTAGTCTGTTTGGTTTTACGCAGTTGCAACTGCTGCAGTTACATTTCTTCTGTTTGGTAATATGAAGCTGATAGTTGTATTTATGAATTTTGTCACCTCTTCAGATAGAGTGGTGAGGTTACCTTCACTAAACATAAAATAATTGTATAAATTTATTAATTATTTAAATTTACTATTTATAAATAAATAAGTAGATATATATAATATTTTTATATTTTTCAATAATTCTTCAACTTATTAATCGACACATTTAAAATTTTTAATTTATTTAATTTTAATATGTAAATCAAACTTTAAAAATTTAAACGATTCTCTCTTTTTTTTTATCAAATTTAATAATTATAATTAATTAAAACTTATTAAATTAACATACACGATCACATTCTATAAAAATTTAGAAAAAAAAACTATATTTATATTTTAAATAAAATAAATTTAAAAAAATTAATTTTTTGCACAAAGCTTGTATTGTCTAAAAAATTTTATTAGTATGAGTTTATTTATAAGTATTTTTATTTACCTATATACATATATTATTTATTTATTTAGCTATTTATTTATTTATTTATTATTATTAATTTGTGGGTGATCCTATCCCTCACCAACTGCTGCAGTTGGAACTACGACCAATTTGGATGTAGTTCCAACTGCAGCATTTGGGCCTTCTTGTGCAGTTGGAACTGCAGCAGTTGAACTCAACTACACTAAACCAAACAAAGGAATTGTGGCTGCACGCATTTGCAACTGCACTGCAGTTGCAAATGCGTACAACCAAACAGCCCC
>Cluster19.1 Length:742bp Superfamily:hAT	TSD:TSD88
TAAAGATGTCCGTGGACCGGGTCGGGTCTGGGTAATTAATATACTGTACCCATACCCTAAAAAGAAATGGTTACAAAAAAATATATATACCCTACCCATTTAACTTCGGGTCGGGTCCGGGTCTGGGTACTAAAGTTTCTAATATACCCATCGGGTCTATTTGAGCGGGTCTGGGTAGTGACTACCCGTATACTACCCGTTCAAAATCGGATATGGATCGGGTCTAAATCGGGTACGGATATCCGTATAAATATATTTTTTTATAAACTTTATTAAATAGTCAATAAACAAACTATATTGTTGACAATGAAATATTGTTGGCGGAAATGAAATGAAAAAAAAGAGTAGAAAACAAAGAGTAAAAAAATTAGAAAAAAGTAATGAGTAAAAGAGACGGCTAGGGTTTCATTAGGATGAAAATACATAGTGACTCATCATCTATAAGTCATATTAAAATTGATCCTTCAACTTCAAAAGTTTATTTTTTTTTATTTACTATCGGATATTTCATCGGGTCCGGGTCCGGGTCCGGATTTGAAAACTATTCCGGACCCTACCCATTTAAAAGTTAGGTTCGGGTCGGGTCCAAATCGGGTATGGGTATAAAATATCCGGACCTATACCCGAAATTTTAATGGGTAATTTTTTTTATCCGTATACTATTCATTTTTTATCGGGTCCGGTTCGGGTCCGGGTAGGGTCCGGATCGGGTATGGGATATCGGATATTTTGGACACCTTTA
>Cluster19.2 Length:856bp Superfamily:hAT	TSD:TSD88
TAAAGATGTCCGTGGACCGGGTCGGGTCTGGGTAATTAATATACTGTACCCATACCCTAAAAAGAAATGGTTACAAAAAAATATATATACCCTACCCATTTAACTTCGGGTCGGGTCCGGATCTGGGTACTAAAGTTACTAATATACCCATCGGGTCTATTTGAGCGGGTCTGGGTAGTGACTACCCGTATACTACCCGTTCAAGACCGGATATGGATCGGGTCTAGATCGGGTACGGATATCCGTATAAATATATTTTTTTTATAAACTTTATTAAATAGTCAATAGACAAACTATAAAGCCCACCATAAAAAAACTCGCATTCTAATAAGTTGTACCGTCCAATAAAATTCATTCAAAAGAAATATTGTCGCTGATGATGATGATGACACTGATGATGATGATGACAATGAAATATTGTTGGCGGAAATGAAATGAAAAAAAAGGAGTAGAAAACAAAGAGTAAAAAAATTAGAAAAAAGTAATGAGTAAAAGAGACGGCTAGGGTTTCATTAGGATGAAAATACGTAGTGACTCATCATCTATAAGTCATATTAAAATTGATCCTTCAACTTCAAAAGTTTATTTTTTTTTATTTACTATCGGATATTTCATCGGGTCCGGGTCCGGGTCCGGATTTGAAAACTATTCCGGACCCTACCCATTTAAAAGTTAGGTTCGGGTCGGGTCCAAATCGGGTATGGGTATAAAATATCCGGACCCATACCCGAAACTTTAATGGGTAATTTTTTTTATCCGTATACTATTCATTTTTTATCGGGTCCGGTTCGGTCCGGTTCGGGTCCGGATAGGGTCCGGGTCGGGTATGGGATATCGGATATTTTGGACACCTTTA
>Cluster2.1 Length:1268bp Superfamily:hAT	TSD:TSD88
CATAGTTAGTTAATTCGGATTCGGCAAAAATTCGGTACGGGTATAATTCGGATAGAATTCGTCTATTAATTTTTAAATTCGTTGAAAAATACGGTTAAAAAACGGATTCGCCAATTATTCGGATACGTGATTTATACGGATATTATACGTTCACTAATTAAAAATTCGGGATCAAAAATTCGGCTATTAAATTAAGTTTTTTTTCTCTCAAGTTTTATGCAATTAGTATAAATACTCATAATTCTTAAGAATATAAGAATAAAGAGCTACAAAATTAAGTTAATTAAGTAAAAAATTAGCAAACTGTATTATGTTCCAAAATAAATATATAATTAAGCAAATAGCAAACTCAAATCTGTATCTCCATATTGCTATTTCTCCAAATTTATCGGAAATTCCCAGTATTGCCAATTAACACCCATGTACCTTTGTTAAGTTTGCTAGATCTCCCTTGGTTTTTAATCAATGCATATGCTTGTGACTTTCAAACCTGCTGAGCATATCAAACCTTTTGAGGACTTAATTCTTAAAACCTTATTTGCTGATTATTCTTGTATGCTGGGCATATTCATGTATACTGTAGAGATTAAAGATAAAAAGGAAGTAATGAATCTTAACAAATGCATGTTTACAATGATGCTACATGTTGTAGTCATGGTCTTGTTACTGATCAAAACCATACAGTTAGTAATTAAGAGAAGATGAAATAAAGGAAAGAAAGAGAGAGAGAAACTAAAGCATAAAAATTCTTGTAAAGAACAACCCGATTACTGATCCATCGTTGGAGAGCGGAAGCGGAAGCGGAAGAGGAAGAGGCGACGAGGAGGGTTCTGATTTCTGAAGAATGAAGAACCCGATCTTCGATGTGGCCACGCGGGGGCTTCCGATGGCTCGAAGGGAAGAGGAGGAAGGGAAGGGAAGAGGAGGAAGGGAAGGGATGGGGCTGGGGTCGGTGGCAGGGCGGCAGGGGTGAAGAGTTAGGGCAAAACCCTTTTTCGGCTCTTTTTTTTTTTTTTTTTTTTTTTTTCTGTTTTGGGCCACCCATGAGGCCCGCGACCCGTCCGCGAGCCCGCTACCTGCAAGCCCACAGGGCCGATTTTTTCGGGCGAATAATTCGCGAATCGCGAATTATTCGCGAACAAGTACTTTTGACGAAAAAAACGCGATTTTTTTCGAATTTTTGGGAATAATACGTATACGGCTGTTAAATTCGTTTCTTCAAAAATTCGCGAATAATTCGCGAATTATTCGCGAATTAACTAACTATG
>Cluster2.2 Length:792bp Superfamily:hAT	TSD:TSD88
CATAGTTAGTTAATTCGGATTCGGCAAAAATTCGGTACGGATATAATTCGGATAAAATTCGTCTTCTAATTTTTAAATTCGTTGAAAAATACGGCTAAAAAACGGATTCGCCAATTATTCGGATACGTGATTTATACGGATATTATACGTTCACCAATTAAAAATTCGGGATAAAAAATTCGGCTATTAAATTAAGTTTTTTTTCTCTCAAGATTTATGCTATTAGCATAAATACTCATATTTCTTAAGAATATAAGAATAAAGAGCTACAAAATTAAGCTAATTAAGTAAAAAAAATAGCAAACTATATTATGCCTCAAAATAAATAAATAATTAAGTAAATAAGAGATTAAGATAGTCCATAAGAGATTAAATTTTTTTGATCGAGTGATTTTTTTTTTTTAGGGGAGAGGAGGGCGAACGTTTCGAAAAGGTTTTTTTTTTTTTTTTTGGCGAGGTGAAGGATTTTTTTTTTTTTTTTTTTTTTGGGCGAGCCGCAAGGCCCGCGAGGCCCGCGAGGCCGCGACCCGCGGCGCGGGCGAGCGCGAGCGCGAGCGCGCGCCGGGGCGCGAGCGCGGGCGCGGGCGCGAGCGCGGGCGCGGGCGCGGGCCCAAGGGCCGTTTTTTTGGACGAATTATTCGCGAATCGCGAATAATTCGCGAATAAGTATTTTTCTCCAAAAAATCGCGTTTTTTTCCGAATTTTTCGGAAAAATACGAATACGGCCGTTTAATTCGTTTTTTCAAAAATTCGCGAATAATTCGCGAATAATTCGCGAATTTACTAACTAAG
>Cluster2.3 Length:1261bp Superfamily:hAT	TSD:TSD88
CATAGTTAGTTAATTCGGATTCGGCAAAAATTCGGTACGGGTATAATTCGGATAAAATTCGTCTTCTAATTTTTAAATTCGTTGAAAAAAACGGCTAAAAAACGGATTCGCCAATTATTCGGATACGTGATTTATACGGATATTATACGTTCACTAATTAAAAATTCGGGATCAAAAATTCGGCTATTAAATTAAGTTTTTTTTTTTCTCAAGATTTATGCTATTAGCATAAATATTCATATTTTTTAAGAATATAAGAATAAAGAGCTACAAAATTAAACTAAGTAAGTAAAAAAAATAGTAAACTATATTATGCCTCAAAATAAAGAAATAATTAAGCAAATAGAGATCAAGATAGTCCATATTTAAATTGCTGCATTTCTAATACTAAAAAGTTATGTTTCAAAAATTAAGTAGAAACCCCACTGAGTCAATGGTCCATGAAAGACCACAACAAAATTTTCTTTTGCAAGTGTCGACAGTACAAGATCATGAAATTGATTAGGTATAATAGAAGAGTTCCTGGTCCCTAAGTTAATTAAGATTATTTAGCTCTATGTTTGGGTCTTCTTTGTGCATAACAGAGAATGGACACATTCAATTAAGCACTCGAGATTAAGTTAGCCCAAAATAAAAATTTAAAATCAATATGCGAATCTGTACAAATAAACTAGAAAATGATGATTTAATCCTCGACTATATCAATATGCGAATCCGAATTAACTAACTAACTATGAATTAACTAACTATGATTTAATCCTCTTCGATCTTCGATTTCTGAAGAGGAGGGCTTCCGATGGCGTTCGGCGAGCGGCCGGAAGGGAAGAGGGGGAGGGGAAGGGACCGCGACTGCCGCAGGGGTCGGTGGCAGGGCCGCGCCGCCGCACCGCCGCAGGGGTGAGAAGTTAGGGCAAACCCTTTTTTTGGGAGGGGTGGGTGTGGGACTCGAGGTGGGAGGGGGGCGATCATTTCACTTCAGATTTCAGAAAGTGTTTTTTTTTTTTTTTTGGCCTTTTGGGCGACAGGGTGAGGGCCGTGACTCGTGAGGCAAAGCGGGTTTTGGGCGAGGCAAAACGGGTTCTGGGCCGGTTTTTTGGGCCGAATTATTCGCGAATTCCGTTTAATTCGCGAATAATTCTTTTTACCCAAAAAAACGCGAATTTTTCCGAATTTTTGGGAAAAATACGAAAACGGGAGTTTTATTCGGCATTTCAAAAATTCGCGAATAATTCGCGAATAATTCGCGAATTAACTAACTATG
>Cluster2.4 Length:630bp Superfamily:hAT	TSD:TSD88
CATAGTTAGTTAATTCGGATTCGGCAAAAATTCGGTACGGGTATAATTCGGATAAAATTCGTCTTCTAATTTTTAAATTCGTTGAAAAATACGGCTAAAAAACGGATTCATCAATTATTCGGATACGTGATTTATACGGATATTATACGTTTACCAATTAAAAATTCGGGATAAAAAATTCGGCTATTAAATTAAATTTTTTTCTCTCAAGATTTATGCTATTAGCATAAATATTCATATCTTTTAAAAATATAAGAATAAATAGCTACAAAATTAAGCTAATTAAGTAAAAATTCGAAAAGAATTTTTTTTTTTTTTGGTCTTAGGCGAGGTGTTTGGAAAGATTTTTATTTTTTTTTTTTGTATTTTACTGTTTTGGGCCAGCCGGCCCAAGAGCGCATGCGGGAGCGCGGGCGGGCGCGGGCAGGCGCGGGCAGGCGCGGGCGGTGCGGGCGGGCGTGATCCGTTTTTTTGGGCCGAATAATTCGGCTCGCCGTATAATACGCGAACACGTATTTTTAGTCAAAAAATCCCCTTTTTTTCCGAATTTTTTGCAAAAATTCGAAAATGGCCGTTTAATTCGGATTTTCAAAAATAATTCGCGAATAATTCGCGAATTAACTAACTATG
>Cluster21.1 Length:801bp Superfamily:hAT	TSD:TSD88
TAGGGGTGTAATGTGGGCCGTGCCGGGCCGGCACGGCCCACATTTTTCGGGCCGAAACGGGCTAGGGACTGGCCCGGCCCGGCCCGAAACCAAATCCGGGCCGGGCCGTGCCGGGCCCGAACTCCCTACCCTCCGGCCCGGCACGGCCCCTTGGCCCGGAAGGCACGGGCCGTGCCGGGCCGGGCCGTGCTTCGGGCCGGCCCCTTTTTTAAATTTTTTTAAAATATATATAAAATCTAAAAATATAAACAATAAATTATTTTTATTTAAACTGATATTTTAATTAAAATTTAAAATTTATAAAAATAATTATAAAATAATAAATATTTAAATTTATTTAATATATATATATTATATATTTAAAATTTGAGATGGGTTTTTGGTCCAAGGACCAAAATCTTTGGTCCATTGGACCAAAATCACTCCAAGGTCTGCTAGGCAGACCTTGGGAGGAGATCTCCTGGGGAGGAGAGCCCTCCTCCCCAGGAGATCAGACCCCAGGCCCAAGGCAATTTGCCTTGGGCCTTGGGTTCCGGGCCGTGCTGGCCCGGCTGGCACGGCCCAAGCGGGCCGTGCCGTGCCGGGCCACCCGCCTACCCTCGGCCCGGCACGGCCCAGGCCCGTTTCGGGCCGTGCCGTGCCGGGCCGTCGGGCCCCAAGTAGGTGGCCCAGCACGGCCCAAAGAGCCGGCCCGGCCCGGCCCGGCCCGGGTGCTACAGTGGCCGTGCCGGGCCACGGCCCGGCCCGCAGCCGTGCCGGGCCGGGCGGCCCACGGGCCGCCCGGCCCGTTTTACACCCCTA
>Cluster21.2 Length:821bp Superfamily:hAT	TSD:TSD88
TAGGGGTGTAATGTGGGCCGTGCCGGGCCGGCACGGCCCACATTTTCCGGGCCGAACCGGGCTGGAGAGTGGCCCGGCCCGGCCCGTGGCTAAATCCGGGCCGGGCCGTGCCGGGCCCGAACTCCCTACCATCCGGCCCAGCACGGCCCCTGGGCCCGGAAGGCACGGGCCGTGCCGGGCCGGGCCGTGCTCCGGGCCGGCTCCTTTTTTTATTTTTTTAAAAATGTACATATAATTTAAAAAAATATAAACAATAAATTATATTTATATAAACTGATATTTTGATTAAAAAATTTAAAATTTATAAAAATAATTACAAAAAATAAATATTTAAATTTATTTAATATATTTTTGTATTCTTTTTTTGAAAAAAAAAAAGTTGAGAAGGGTTTTTGGTCCAATGGACCAAAATTGCTTTGGTCCATTGGACCAAAATCACTCCTCCCAAGGTCTGCTAGGCAGACCTTGGGAGGAGCTCTCCTTGGGAGGAGGGCCAAGCCCTCCACCCGAGGAGAGCAAACCCCAGGCCCAAGGCAACTTTGCCTTGGGCCTGGGTTCCGGGCCGTGCTGGCCCGGCTGGCACGGCCCAAGCGGGCCGTGCCGTGCCGGGCCACGGCCTCCTCGGCCCGGCACGGCCCAGGCCCGTTTCGGGCCGTGCCGTGCCGGGCCGTCGGGCTCCAAATGTGAGGCCCAGCACGGCCCGAAGTGCCTGCCGGGCCCGGCCCGGCCCGGGTGCTACAGTGGCGTGCCGGGCACGGCCCGGCCCGCAGCCGTGCCGGGCCGGGCGGCCCACGTGCCGCCCGGCCCGTTTTACACCCCTA
>Cluster24.1 Length:491bp Superfamily:Mutator	TSD:TSD99
GGGCTTTTTTTGCAAATAGCCCCCTGACAAATTTTATTTTTAAAATTAGCCCTGTCAAAAAATTATTTGCAAAAATGGCCCTGGCCCCGCCACGCCAGCGCCACGTCAGCGCCACGCGGGCGGGGCTGGGCCAGGTGTTTAAGTTGAACACGGTGAACCATTCACCGTGTTCAATACAAGATTTTTGTATTGGACACGGTGAATGGTTCACCGTGTCCAATACAAATACAAATGGCTAAGTTGAGGTATTTGTATTGGACACGGTGAAATTCACGTCACGGTGAATCATTCACCGTGTCCAATACAAAAACTTTGTATTGAACACGGTGAATGGTTCACCGTGTTCAACTTAAACATCTGGCCCAGCCCCGCCCGCGTGGCGCTGACGTGGCGCTTGCGTGGCGGGGCCAGGGCCATTTTTGCAAATAAATTTTTGACAGGGCCAATTTTAAAAAAAAAATTTGTAAGGGGGCTATTTGCAAAAAAAGCCC
>Cluster24.10 Length:452bp Superfamily:Mutator	TSD:TSD99
GGGCTTTTTTTGCATTTGGCCCCCTAAAAAAATTTATTTTAAAAATAGCCCCAACAAATTTATATTTGCAAAAATGGCCCTATCCCTGCCACGCAGGCGCCACGTCAGCGCCACGTGAGCGGGGCTGGGGCCAGTTTGTTAAGTTGAACACGGTGAACCATTCACCGTGTCTAAACACGGTGAATGGTTCACCGTGTTTGGAAAAAATATAATATATATGTGATTGCGAAAAAATATAAGTATTAAAAAGGGAAGGAGGGGAATATAGGTATGGAACACGGTGAACCATTCACCGTGTTTGAACACGGTGAATGATTCACCGTGTTCAACTTAAAACCATGGCGCTGATGTGGCGCCTGCGTGGCGGGGATAGGGCCAAATTTGTAATTATAAATTTGATGGGGCTATTTGTAAAAAAAATATTTTGAGGGGGCCAAATGCAAAAAAAGCCC
>Cluster24.2 Length:597bp Superfamily:Mutator	TSD:TSD99
GGACTTTTTTTACAAATAGCCCCCTGACAAATTTTTTTTTAAAATTAGCCCTATCAAAAATTTATTTGCAAAAATGGCCCTGGCCCTGCCACGCAAGCGCCACGTCAGCGCCACGCGGGCGGGGCTGGGGCCAGGTGTTTAAGTTGAACACGGTGAACCATTCACCGTGTTCAAACACGGTGAATGGTTCGCCGTGTCCAATGCGTATATCCGGGACTAAAATGGCTAAGTCCGGGTATTTGTATTGGACACGGTGAACCATTCACCGTGTCCAATACAAATACCTAAACTTTGCCAAATCCGGGGTATTTGTATTGGACACGGTGAATGGTTCACCGTGTCCAATACAAATACCCCGGACTTAGCCAAAAAATGGCTTAGTCCCGGATATACGCATTGGACACGGCGAACCATTCACCGTGTTTGAACACGGTGAATGGTTCACCGTGTTCAACTTAAACACCTGGCCCCAGCCCCGCCCGCGTGGCGCTGACGTGGCGCTTGCGTGGCAGGGCCAGGGCCATTTTTGCAAATAAATTTTTGACAGGGCTAATTTAAAAAAAAAATTTGTCAGGGGGCTATTTGCAAAAAAAGCCC
>Cluster24.3 Length:490bp Superfamily:Mutator	TSD:TSD99
GGGCTTTTTTTGCAAATAGCCCCCTGATAAAATTTTATTTTAAAATTGGCCCTGTCAAAAATTTATTTGCAAAAATGGCCCTGCCCCTGCCACGCAAGCGCCACGTCAGCGCCACGCGGGCGGGGCAGGAGTTTAAGTTGAACACGGTGAAATTCACCGTGTCCAATACAAATATCCCCACTTAGCCAAAAATGGCTAAGCGAGTTAGTTGTATTGGAAGGTAAATTCACCGTGTCCAATACAACTAGCTTAGCATTTTTTGGCTAAGTGTATTAGTATTGAACACGGTGAATGGTTCACCGTGTCCAATACGATATTTGTATTGGACACGGTGAACCATTCACCGTGTTCAACTTAAACTCCTGCCCCGCCCGCGTGGCGCTGACGTGGCGCTTGCGTGGCAGGGGCAGGGCCATTTTTGCAAATAAATTTTTGACAGGGCCAATTTTAAAATAAAATTTTATCAGGGGGCTATTTGCAAAAAAAGCCC
>Cluster24.7 Length:725bp Superfamily:Mutator	TSD:TSD99
GGGCTTTTTTTGCATTTAGCCCCCTGACAAATTTTTATTTTAAAAATAGCCCTATCAAAATTTAATTTGCAAAAATGGCCCTGGGCCTGCCACGCAGGCGCCACGTCAGCGCCACGCGGGCAGGGCTGGGGCCAGTGTGTTAAGTTGAACACGGTGAACCATTCACCGTGTTCAAACACGGTGAATGGTTCACCGTGTTTAGTACGTATTTTTTATTTAAAAGAGGAATAGGGATTGTTAATAGATATGGATATTCAAAATATTATCCGAACCCAAACCCGAATAAATTATATATATATTAATTTATTTTTAATTTATACAACCACGGTTTTAAAAATCTATACCGTTGGATGAAGATCTAAGAAATAAAAATTATTAAATATTTTATATATTGTATAAATAAATAAAAATAAATTATGTATATATATAATTTATTCGGGTTTGGATTCGAATAATATTTCGGATATCCATACCCATTGACATCCCTACTCCCTATTCCTCTTTTCAATATAAAAAATACGTACTAAACACGGTGAACCATTCACCGTGTTTAAACACGGTGAATGGTTCACCGTGTTTAACTTAAAACACTGGCCCCAGCCCTGCCCGCGTGGCGCTGACGTGGCGCCTGCGTGGCAGGGGCAGGGCCATTTTTGCAAATTAAATTTTGATAGGGCTATTTTTAAAATAAAAATTTGTCAGGGGGCTAAATGCAAAAAAAGCCC
>Cluster24.8 Length:713bp Superfamily:Mutator	TSD:TSD99
GGGCTTTTTTTGCAAATGGCCCCCTGAAAAAATTTTATTTTAAAAATAGTCCTGTCAAAATTTAATTTGCAAAAATGGCCCTGGCCCTGCCACGCAGGCGCCACGTCAGCGCCACGCGGGCAGGGCTGGGGCCAGTGTGTTAAGTTGAACACGGTGAACCATTCACCGTGTTCAAACACGGTGAATGATTCACCGTGTTTCATATTTATATTCCTTTTCTTCTCTTTTAGGGATGTCAACGGGTCGGGTTTGGATCGGGTTTTTAAAAATCCGAATCCGAATCCGAAAATCAAATTAAAACCCGAACCCGAATCCGAACCCGGCGGGTTTTAAAAATCCATACCCATATAACTTTAATATATGGATATGGGTATGGATTTTTAAAACCCGCCGGGCTCGGATTCGTGTTCGGGTTTTAATTTGATTTTCGGATTCGATTTCGGATTTTTAAAAACCCGATCCAAACCCGACCCGTTGACATCCCTAAAAGAGAAGAAAAGGAATATAAATATGAAACACGGTGAATCATTCACCGTGTTTGAACACGGTGAATGGTTCACCGTGTTCAACTTAACACACTGGCCCCAGCCCTGCCCGCGTGGCGCTGACGTGGCGCCTGCGTGGCAGGGCCAGGACCATTTTTGCAAATTAAATTTTGACAGGACTATTTTTAAAATAAAAATTTGCCAGGGGGCTAAATTGAAAAAAAGCCC
>Cluster24.9 Length:445bp Superfamily:Mutator	TSD:TSD99
GGGTTTTTTTTGCAATTAGCCCCCTGAAAAAAATTTATTTTAAAAATAGCCCCAGCAAATTTAAATTTGCAAAAATGGCCCTGGCCCTGCCACGTAGGCGCCACGTCAGCGCCATGCGGGCCGGGCTAGGCCAGTTAGTTAAGTTAAACACGGTGAACCATTCACCGTGTCTAAACACGGTGAATGGTTCACCGTGTCTGGGGAAAGAAAAGGGAAAGGAAAAATATACGTATTATGAAAAAGATAAGTATGGAACACGGTGAACCATTCACCGTGTTTGAACACGGTGAATGGTTCACCGTGTTCAACTTAACACCCCAACCCGTCCACGTGGCGCTGATGTGGCGCCTGCGTGGCAAGGTCAGGACCATTTTTGCAAATTTAAATTTGCTGGGGCTATTTTTAAAATAAATTTTTTTCAGGGGGCTAATTGCAAAAAAAGCCC
>Cluster25.1 Length:642bp Superfamily:PIF/Harbinger	TSD:TSD33
GGGTGCGTTTGGTTCGAGTTATCCTGGCAGGATTACAGGCAATCCTGCCAGGATAACTGTGTTTGGTTAATCCGCTATGTAATCTAGTCGTTAATGTAGCATTACAAATCGAGCAGGATTACATCGAAAATATTAACGGGAGGGGGGTCGTGTATCTTGCATTACTGAAACCCGTTAATACTACATATTATGTAAAATGACAATTTTACCCTCCAACAACCCCAAATCTAATTAACAGCATTATTTTCATCTCTCTCTCGCCTTCCCCCCTCTCTCTCGCACGCCGCTTTCTCTCCTCTCTCTCTCTCTCTCGCACGAACACCTATCATCTTCTATTGCGTCGTCCTCCCAGGTAATCATCACGATCTCCTTCCCTCCATTTGTCATTTCCGCAAAAAATAATATTCAAATGACCACAACAAGGGCAATTTTGAAAAAAACTATACTTTTATGTCAGGATTACTAAATTTTATAAACTGAACCAAACATATTAATGCTATAAACACTGTAATCTAGTATTACATTACTGCATTAAACCAAACGCGCTAATGCAGCATCAGTAGTAATCTCACGCCGAAATCCAAGATACCTGGATATGTCGAGATACTTTGTAATATTACATAACTCGAACCAAACGGGCCC
>Cluster25.2 Length:767bp Superfamily:PIF/Harbinger	TSD:TSD33
GGGTGCGTTTGGTTCGAGTTATCCTGGCAGGATTACAGGTAATCCTGCCAGGATTACTGTGTTTGGTTCATCCGCTATGTAATCTAGTCGTTAATGTAGCATTACAAATCGAGCAGGATTACACCGAAAATATTAACGAGAGGGGGGTCGTGTATCTTGCATTACTGAAAACCGGTAATACTACATATTATGTAAAATGACAATTTTACCCTCCAACACTCCCAAACCTAATTAACAGCATTGTTTTCATCTCTCTCACGCCCTCCCCCCTCTCTCTCGCACGCCTCTCTCTCTCTCTCTCTCTCTCGCACGCCTCTCTCTCTCTCTCTCTCTCTCTCTCTCTCTCTCTCTACGAACACCTATTTTATTTTTTTTTATGTATAATGATCTTTTTTTTATTTATTCTTTTATGGGTTGAAATTAATTTTTTGCAACGTTAATTTTTTTTTTCATGTTTGGTCTTTTTATTTTATTACTTATTAATATAATTAATTTACTAGTGCAAATTATATTTTAGTAAAAAATAATATTCAAATGACCACAACAAGGATAATTTTGAAAAAAACTATATTTTTATGTCAGGATTACTAAATTTTATAAACTGAACCAAACGTAGTAATGCTATAAACACTGTAATCCAGTATTACATTACTGCATTAAACCAAACGCGCTAATGCAGCATCAGTAGTAATCTCACGCCGAAATCCAAGATACCTGGATATGTCGAGATACTCTGTAATATTACATAACTCGAACCAAACGCGCCC
>Cluster29.1 Length:496bp Superfamily:Mutator	TSD:TSD99
GGGTTAATTTCATACAGCTCCCTGTAAACATATCGAATAGCAAATATATTCCTACAAAGTTTAACTTTTCATATTTATTCCTACAAAAGTCCAGTGATATTCATATTTGTCCCTCTGGTTTGTTACCGTTAGAGCACTGTTTATTTTTTAACAGAAGATAAGTGAAATGATATTTTTGCCATCACAAATATGTCCCTCCAAAAGTCCCAACTGTTAGAATTATGCAAAAATATCCTCCCAAAAATTTTCAACGGTCATCTTCTTCCTTTCTACCATCACAAATAATATAAGAGGGGTAAAAAGGTCAATTTACCTCATTCACTAATCAGGGTTAAGTATTTTACCTATGGTTAACTATATTTTTCTAACGGATCCTAACAGCAGGGGTATATTTGAAAATGTTAGAACTTTTGTAGGAATAAATATAAAAAGTTGAACTTTGTAGGAATATATCTGCTATTCGATATGTTTACAGGGAGCTGTATGCAATTAACCC
>Cluster29.2 Length:768bp Superfamily:Mutator	TSD:TSD99
GGGTTAATTGCATACAGCTCCCTGTAAACATAGCGAATTGCAAATATATCCCTACAAAGTTCAACTTTCTTATGTTATCCCTGCAAAAGTCCAGTGATATTCATATTTGTCCCTCTGGTTTGTTACCGTTAGAGAACTGTTTATTTTTTAACAGCAGATAAGTGAAATGTCAATTTTGCCATCACAAATATGTCCCTCCAAAAGCCCCAACTGCTATAATCGTGCAGAAATGTCCCCCCAAAAAATTTTCAATGGTCATCTTCTTCCTCATCTTCTTCCTCTTTAAAATCCAACCCAATCCACCATTGTTGCAACCTCTTCTCTCACTCCTTTTCTCCTAAACCTTTTCTTTTGAGCAAAATAAGAAAAAATTATAGAGAAAATTGAATGGAAAAGCAACACGCGTTCGACATGGGCGAAGCAACACGCGTCGTGGATGAATGGGGACGGAGAAATTCTAGTTACGGGTTCGAAACTAGCATGAAGGAGAGAGAGGAAGAGGAAGAGGAAGAAGAAGTTCCCATTGCTAGGGTTTTGATTGAGAGAAGAAGGTATAATATAAGAGGGGTAAAAATATCAATTTACCTCATTGACTAATCAGGGTTAAGTATTTTACCTATGGTTAACTAAATTTTTCTAACGGATCCTAACGGCAGGGGCATATTTGAAAATATTAGGACTTTTGCAGGGATAACATAAGAAAGTTGAACTTTGTAGGGATATATTTGCAATTCGCTATGTTTACAGGGAGCTGTATGCAATTAACCC
>Cluster3.1 Length:1089bp Superfamily:hAT	TSD:TSD88
CAAGGTTTAAAGTGCCGTGGCACGGGGGCGTGCCGTTACGTCCCTGGCACGGTACGGCACGGGCACGCTTGCGTGCCGACACGTGGCACGCTTGCGTGCCGACAGATACGCACGACCTCCTGCTGGCACGCTTTGGCACGGACTTATTTTAGCTTTTTTGGTTCCAGTAAACTCTTATAATATTATTTTGAAAGATTTAAACAAAATAATATGAATATTTATTATGTACATCTTACTATACTCATCAAATAACATGCATGAAAGCTTTTTGTAAGTAAAATACAGCTATACCTGATATAGAATAGAAATTAAAATATAATAATAAAATTCACAGTACAATAATTATTTAAATTTACATCTTTACATAGAGATGACTGCTTAATTTCACATAGATCGTCGCGCTGGATCATATGTCATATTGTTATCTGCGGATACAAGATTTATTTGACAATATTGATACAAGTATTGCTGGCATTGTGAGAAATTCATATATTCCCAATATTACATCTATATTTTTTATTTTTTTGTTCTTATTAAAAATATCTGATCAAAATTTGTTTAGGAAATCGATTTTTGTTTCTTTGATTCATCGAAAGTTTCGCGGTGCGACAAATTTTGATAAAATATTTTGTGAAGAAAAAATGGATGTCAGTGGTGGAAGCGGAGGGCTCGGGCCGACATATGGATCAGATAAATAATAAGTTAAATTATAAGTTTTTAATTTAATAAAAAAAAAACCAAAAAAAAAGCCAAAAGGCAAAAAAAAAAAAAAAGAGTTGACAAAAAGGCATCACGATGTCAAAAAAATAAGATAAAAGTGAAAAAAATACAATATAGATGGCCTGGGGGTTGTATCCCAGAGAACAAAAAAAAAAAAAAAGCCAAAAAGTAAAAAAAAAAAAAACCCGGCGGCACGCCGGTACGTGCCGGCGGCACGCTGGTGCGTGCCGCTTTGTCTCCAGCGGCACGCACCAGCGTGCCGCCGGCACGCGGGGGGGTGCGATACCCCCCCTGTACCGTGCCCCCTTCTTGGGGGCACGGTACGGCACGGGGCGTGCCGTACGGCACGCCCCGGCACTTAAAACCTTG
>Cluster3.2 Length:1073bp Superfamily:hAT	TSD:TSD88
CAAGGTTTAAAGTGCCGTGGCACGGGGGCGTGCCGTTATGTCCCTGGCACGGTACGGCACAGGCACGCTTGCGTGCCGACACGTGGCACGCTTGCGTGCCGATAGATACGCATGACCTCCTACTGGCACGCTTTGGCACGGACTTATTTCAGTTTTTTTGGTTCCAATAAACTCTTATAATGTTATTTTGAAAGATTTAAATAAATAATTATGAATATTTACTATGTATACCTTACTATACTCATCAATTAACATGCATGTAAGCTTTTTGTAAGTAAAATACAACTATACCTGATGTAGAATAGAAATTAAAATACAATAATAAAATTCACAAGTACAATAATTATTTAAATTTACATCTTTATATAGAGATGACTGCTTAATTCGACATAGATCGTCGCGCTTGATCATATGGCATATTGTCATCTGCAGATACAAGATTTATTTGACAATGTTGATATAAGTATTGCTGGTATTGTGAGAAAGTCATATATTCCAGATATTACATCCATATTTTTTGTTCTTTTATTCTTTTTAAAAATATCTGATCAAAATTTGTTTAGGAGATCGATTTTTGTTCCCTTGATTCACCGAAAGCTTCGCGGTGCGACAAATTTTGACAAAATATTTTGCGAAGAAAAAATGGATGTCTGTGGTGGAAGCGGAGGGCTCGGGGTATGGATCAGATATGTCAATTAAAAATTTGCTCTATATTGATAAATAAGAAGTTAAAAAAAAGGTATCCGCCAAAAAGCAAAAAAAAAGTTGAAAAAAAGACAACAAAGTGAAAAAAAAGACAATATAGGTGGCCCGGGGGGGGGGCTCGATACCCCAGAGAACAAAACAAAAAAAAAAAAAAAAAAAAAAGCCAAAAAGAAAAAAAAAAAAAAGTAGCGGCACGCACGGCACGGTGCGGCGGCACGCTGCTGCGTGCCGCTTTGTCTCGAGCGGCACGCAGCTGCGTGCCGCGGCACAAGGGGGGGTCCGAGACCCCCCCTGTACCGTGCCCCCTTCTTGGGGGCACGGTACGGCACGCCCCGTGCCGTACGGCACGGGCGGCACTTTAAACCTTG
>Cluster30.1 Length:579bp Superfamily:hAT	TSD:TSD88
CAGTGTTTGAAAAGGCGCAAGGCGCAAAAAGGCGCAAAGGCCTTATGGAGCCTAGGCGCGAGGCGCACCGCGAGGCGCGCGCCTCAAGAAGGTGAGGCGCATATCTAATAAAAATAAAACACTCTTAACAAGCCTATTTTAAATGGATGTTTTATGTTAAAAAATTCTAAAATAGCTATACAAAAACAAAATAACCATAAAAAAGTAAAGAAATCGCATGCATAAATGTTCTCAGCTTAAAAATAAAAAAAATTATGTTTCAACTTTCAGCTTAAAAGTGTTTGCTGCTGCTTCTTTCTTCTTGCCGCTGCTACTTATTGCCATTGGGGGGTGGAAGAGAGAACGACCAAGAGAAAAGGAAAAGAAAGCGTTCAATTAGAAATTTTTTTAAAAAAATTTCTTAACATTTTAGAATATATTGAAGAAACTCAAAACCCAAAAACCCAAACCCTAGACACATTAAACGTAAATATCACGAGGCGCGTCTGAGGCGCGCGCCTCACTCCCTGAGGCGCTGAGACTCGCGCCTTGCGCCTAGGCGCTGAGGCGCGCGCCTGAGGCGCGCCTTTTCAAACACTG
>Cluster30.2 Length:755bp Superfamily:hAT	TSD:TSD88
CAGTGTTTGAAAAGGCGCGAGGCGCGGAGAGGCGCAAGACTCTCCTGGAGCCTAGGCGCGAGGCGCACTGCGAGGCGCGCGCCTCAAGAAGGCGAGGCGCACATTTACTAAGCCTAGTTTAATTTGATGTTCTACATTAAAAAATCCCAAAATAACCATCAAAAAGTAAAGAAAACGCATGCATATAGTTTAATTTGATGTTCTTGCTGACGCTGCTGCTGTTTTCGCTGCTGCTGCTTCTTGTTTTCCTGCTGCCGCTGCTGCTGGTTGCTTGTTCTGGCCACCGCTGGTTTGCTGCCGCTGCTTCCTGCTGCTAGCACAGCTGCTGTTGGATGCTCGACAGGGAGAGGATGTGGGAGAACAAGAGACGGAGAGGAGGGGGCGAGCGGCTGATTTTTTTAGGGTTTTTTTGGGTTTCTTTCAAGATTTTTTAAGTATCTTATCGGGTTTAAAGTATAAGATGCAAATTCAAAACCCGACAATCCGAAAACTTGAATTTTTTTGGATTTCTTTTAATATTTTTTAAGTATCTTATCGGGTTAAAGTATAATATGCAAATTCAAAACCCGACAACTCGAAAACTTGAATAAAAAATTCCTGAAAACTTAAATATTGCGAGGCGCGCGCCTCAGGCGGCTCGCGCCTCGCCTGAGGCGCGCGCCTCAGCAATAGCGCTGCGCCTCGCTATTGCTGAGGCGCTGAGGCCCGCGCCTCGCGCCTAGGGCCGCGCCTCAAGCGCGCCTTTTCAAACAATG
>Cluster30.3 Length:628bp Superfamily:hAT	TSD:TSD88
CAGTGTTTGAAAAGGCGCGAGGCGCAAAAAGGCGCAAGACTCTCCTGGAGCCTAGGCGCGAGGCGCACTGCGAGGCGCGCGCCTCAAGAAGGCGAGGCGCACAGTAATTTAATTTGATATTCTACATTAAAAAAACTCCAAAATAACTATACAAAACTAAAATAACTATAAAAAAGTAAAGAAAACACATGCATATAGGTTCTCAAGTTAAAAAAAATATATTTCGACTTTCAACTTAAAAGTGATTGTGGTGCCAATGTTTTCATTTGGCCTCAAGAAGGAGAAGAGGGCGGTAAAAGGAGAGAGTGGTAGGAGGAGAGGGCGGTAGATGGATTTCATTAGGGTTTTTTTAGGTTTCTTTTAGATTCTTTTACTAATCTTATCGGGCTAAAACATAAAATTTATATCCGAAACCCAATAACCCGAAAACTTTAATCCAAAATCCAAAAAATATTAAATATGCCGAGGCGCGCGCCTTATGTGCGCCTCGCGCCTCGCCTGAGGCGCCCAGGGCCTAGGCGCGCGCCTCAGCAATAGCGCCTCGCCTCGCTATTGCTGAGGCGCGGAGGCCCGCGCCTCGCGCCTAGGCGCTGAGGCGCGCGCCTCAGGCGCGCCTTTTCAAACACTG
>Cluster33.1 Length:752bp Superfamily:Unknown	TSD:TSD88
GGACTTTTTTATAAAACAACCCTCTAAAATTTTGAAATTTGTGAAATAACCCTCTCAAAATTTTATTTGGAAAACTAACCCTCCTTTCGCCACGTCGGCGCCACGTCAGAATTTCTTTTAAAGGCGGTGAATCGTTCACCGCTTTCTCCCATTTCTTTTAAAGGCGGTGAATCGTTCACCGCTTTCTCCTATTTCTTTTAAAGACGGTGAATCATTCACCGCCTTTCACTTATTCACTGTTTCTTTCTATATCCCATATATAATCCCAACAACCACATAAAAATTCTAACAAATCATATATAATCTTAACAACCTTTAAATCCTAATAATTTATCCATATAATTTCATATAATCTTAACAGCCTGAAAATCCTAATAATCTATCCATACAATCCTAATAATCAAATAAAAATTCTAATGATCCACATATAATCCTAACAACCTCACTTTTTTCTATTTCCTATATAATTCACGCACAATTTTAATGAATGCGGTGAACGATTTACCGCCTTTAAAAGAAATAGGAGAAAGCGGTGAACGATTCACCGCTTTTAAAAGAAATGGATAAAAGCGGGAAACGATTCACCGCCTTTAAAAGAAATGGGAGAAAACGGCGAACGATTCACCGTCTTTGTAAGGAAACCCTGACGTGGCACCCACGTGGCGAAAGGAGGGTTAGTTTTACAAATAAAATTTTTACAGGGTCATTTTGCCAATTTCAATTTTTTGGAGGGTCATTTTATAAAAAAGCCC
>Cluster33.2 Length:681bp Superfamily:Unknown	TSD:TSD88
GGACTTTTTTATAAAACAACCCTCTAAAATTTTAAAATTTGCGAAATAACCCACTCAAAATTTTATTTGTAAAACTAACCCTCTTTTCGCCACGTCGGCGCCACGTCAGAATTTCTTTTAAAGGCGGTGAATCGTTCACCGCGTTCTCCCATTTCTTTTAAAGACGGTGAATCGTTCACCGTCTTCTCCCATTTCTTTTAAAGGCGGTGAATCATTCACCGCTTTCTCCCATAACTTATTTACTGTTATTTTCTATATTCCATATATAATCCTAACAATCACATAAAAATTCTAACAAATTACATATAATCTTAACAACTTTTAAATCCTAATAATTTATCTATATAATTTCATATAATCTTAACTGCCTTTATATGAAATTATATGGATAAATTATTAGGATTTAAAAGTTGTTAAGATTATATGAGATATAGAAAGAAACAGTAAATAAGTGAAAGGCGGTGAATGATTTACCGTTTTTAAAAGAAATGGGAGAAAGCGGTGAACGATTCACCGCCTTTAAAAGAAATAGGAGAAAGCGGCGAACGATTCACCGTCTTTATAAGAAAATCCTGACGTGGCGCCTACGTGGCGAAAGGAGGGTTAGTTTTACAAATAAAATTTTCACATGGTTATTTTGCCAATTACAATTTTTTAGAGGGTCATTTTATAAAAAAGCCC
>Cluster33.3 Length:697bp Superfamily:Mutator	TSD:TSD99
GGACTTTTTTATAAAATAACCTTTTAAAATTTTATTATTTGCGAAATAACCTTGCCAAAATTATATTTAAAAAACTAATCTCTTAAAGACGGTGAATGATTCACCGCCTTCATAAAGATCCTAATTTCTCAGAAAAGCGGTGAATCATTCACCGCCTTTCACTTGTTTATTGTTTTTTTCTATAATCCTAACAACCACATAAATATTTCAACAAATCACATATAATCTTAACAACCTGAAAATTCTAATAATCTATCCATACAATCCTAACAATCAAAAAGATCCTAATAATCTATCCATACAATCGTAATAATCAAACATCACATATAATCTTAACAATTTGAAAATCCTAATAATATATCCATATAATCCTAACAATCAAAAAAATTTTAATAATCTATCCATACAATTCTAACAATCAAACAAAAATTCTAATATTCCACACACAATCCTAACAACCTCACTTTTTTTATTTCCCGTATAATCTACGTACAATTTTAACAACCTCATTTTTTTCTCTTTCCCAAAAAATTATGAAGAAGACGGTGAATGATTCACCGCCTTTAAAAGACCTTAGAGACTTTCAGAATGCGGTGAATGATTCACCGCGTTTTGAGAGTTAATTTGCCAAATACAAATTTGATAGGGTTATTTCGCAAATTATAAAATTTTAGATGGTTATTTTGTAAAAAAGTCC
>Cluster34.1 Length:357bp Superfamily:Mutator	TSD:TSD99
GGAAAAACTTCAAATACCACCCCTGTGGTTTCACACTTTCTCACTTTAGTACCCTGTGGTTTAAAGTGTATCAATTTAGTGTCCTGTGGTTTTATTTTTATCTTTTTATTATCGATTCCACTAATTTTTTTCGTTAAATCAGTGACAAAGTTAAAACTAAAGGGTACTAAAGTGAATATTCGATAAACCTAGGTGGGGTATCTGAAGTTTTTTGTATATAATTTAACGAAATATTAACGGAAAAGCTGACGAAAAGATAAAAATAAAACCACAGGACACTAACTTGATACACTTTAAACCACAGGGTACTAAAGTGAGAAAGTGCGAAACCACAGGGGTGGTATTTGAAGTTTACCC
>Cluster34.2 Length:357bp Superfamily:Mutator	TSD:TSD99
GGGTAAACTTCAAATACCACCCCTGTGGTTTCGCACTTTCTCACTTTAGTACCCTGTGGTTTAAAGTGTATCAAGTTAGTGTCCTGTGGTTTCATTTTTATCTTTTCGTCAGCTTTTTCGTTAATATTTCGTTAAATTATATACAAAAAACTTCAGATACCCCACCTAGGTTTATCGAATATTCACTTTAGTACCCTTTAGTTTTAACTTTGTCACTGATTTAACGAAAAAAATTAGTGGAATCGATAATAAAAAGATAAAAATAAAACCACAGGACACTAAATTGATACACTTTAAACCACAGGGTACTAAAGTGAGAAAGTGTGAAACCACAGGGGTGGTATTTGAAGTTTTTCC
>Cluster35.1 Length:624bp Superfamily:Mutator	TSD:TSD99
GAACTATTTACCTATCTAGCTTCTTTACAAAAAAATATTCCCTATCTAGCCTCCTTTTGAAAAATATTCCCCATCTAGCCTCATCTTCAAAGATTAGAGAAAAAAAGAGAAATTAATTCCTTTAATATATATTAAGGGGTTAAGTGGGGGAGATTATCTTTTTCTCTCTCCTCTCCCATTAATTTTTATATCAAAATAATCTTGATCCCATTCGGCCTATAAATTTTATGTTTTAATGTATTAAAACCTAAAGTACGAGAAATCCAAATAGTTTTGGATCAGGACCATTATAATCAACTCCTTCCGAACCATGCATAATATTTCCATCAAAATATAAAAAGATTAGAATTGGTTGATGCGCTATATAAAAATTTTCTATTTTGAAATAAATCGATATGAGATAAATTATACGCAAAAATTAGAGAGTGAGAAGGGATCTCGGGAAATAGGAGAGGAGAGAGAAAAAGATAATCTCCCCCACTTAACCCCTTAATATATATTAAAGGTATTAATTTCTCTTTTTTTCTCTAATCTTTGAAAATGAGGCTAGATGGGGAATATTTTTCAAAAGAAGGCTAGATAGGGAATATTTTTTTGTAAAGAGGCTAGATAGGTAAATAGTTC
>Cluster35.2 Length:541bp Superfamily:Mutator	TSD:TSD99
GATTCATTTACTTGTCTAGCCTCTTTACAAAAAAAATATTTCCTATCTAACCTCCTTTTGAAAAATATTCTCAATCTAGCTTTATTTTTATAGATTAGAAAAAAAATAATAAATTAATAATTTTTATATAGATTAATATGTTAAGTGAGTGGAGATTATCTTTTTTCTCTCTCCTTTTAAATTAAGTGAATGTAATGTGATTTTATATATGAACACTTAATAAAAAATTTATTTATTCAATTAAATTAATAATATTTATAAATTATAATTTTTTTTTAGTACTACTAGTACTTAATTTGATTATATAAGTCAATATAATTTAAAAGTGTTCATATATAAAATCACATTACATTCACTTAATTTAAAATAAGAGAGAAAAAAAGATAATCTCCACCCACTTAACATATTAATCTATATAAAAATTATTAACTTATCATTTTTTTTCTAATCTATAAAAATGATGCTAGATTGGAAATATTTTTCAAAATGAGGCTAGATAGGAAATTTTATTTTGTAAAGAGGCTAGACAAGTAAATATTTC
>Cluster35.3 Length:679bp Superfamily:Mutator	TSD:TSD99
GAACTAATGCCATGTATAGCCTTATTAGAAAAAAAAATTCCCAATCTAGCCTCCTTTTAAAAAAAATTCCTAACCTAGCCTTCTTTTGATAATTAGAAAATAAAAGATAACTTTAATAGTATTTATATGCTAATTAGGAGAGAGAAATTTTTTTCTCTCTCTCCTCCCACCCTACTAATATTTAAAAATAATTAATTTTTGTTATAATAATATTAATTAAAAATTAATATTTAATAATAATAAATATTATTATTACTGAATGTTTTTTTTCAGAAAGATAGCATGATGCTATCCTCTTCATTTATTTTTTTTAGAAATAAACTTAGCTGGAATAATAATAATTCAAACTCAGAACTTCAAGTACCAACCACCAAGTGCTTTACCACTTGTACTAAATACTAGTAATAATAATAATAATAATAATAATAATAAAATTATCATTCAGTAATAATAATATCATTATTATTAAATATTAATTTTTAATTATTGTTATTATTATAAGAATTAATTGAGAGGAAAGAGAGAGAAAAATTTTCTCTCTCCTAATTAACATATAAATGCTCTTAAGTCATTTTTATTTTCTAATCCATCAAAAGAAAGGCTAGATTAGGAATTTTTTTAAGAAGAAGGCTAGATTGGAAATTTTTTTTCTCAATAAGGCTAGATGTGGCATTAGTTC
>Cluster37.1 Length:480bp Superfamily:Mutator	TSD:TSD99
GGCTAAATTACAGAAAATCTCCCTGTCAATATCCGTTTTTTCACTTTTCTCTCATGTCATTCAAAAACCTACACTTTACCCTCTTAAAAAATAAAAAATATTCACAGGAGGGTACGCTGTGACAAAATAACCAAATTGCCCCTCATCTTCTTCGGGGTGGGCGTGGACGGAGAGGTGGGCGAGGGCGAGGGTGAGGCGGCGGAGGCGGGCGAGGGCGTGTGTGTGGGCATGGACAGAGAGGTGGGCGAGGGCGAGGCAGCGGAGGGCGAGGCGGCGCGGCCGAGGATGAGGAAGGAGGAGGGTTTCAGGGGTATTTTGGGTATAAAAAATAGGATATAAACGGAACCCTAACGGAACACTGACGGCGGGGGTCAAAGTGAACATTTTTTATTTTTTAAGGGGGCAAAGTGTAGGTTTTTGAATGACAGGGGGGAAAGTAAAAAAGCGGGTATTGACAGGAGGATTTTCTGTAATTTAGCC
>Cluster37.2 Length:378bp Superfamily:Mutator	TSD:TSD99
GGCTAAATTACAGAAAATCCTCCTATCAAAATCCGATTTTTCACTTTTCCTCCCTGTCATTTAAAAACCTACACTTTGCCCCCCTAAAAAATAAAAAATGTTCACAGGGGGTACGGTGTTAATAGTATTGATAAAATGACCAAAATGCCCTCTCCTTCTTCCTCTCCTCCCCCAACCCTCCTTTATCTGTAGAAGGATATTTTCGGTATAAAAAAATATATAATAATGGGATATAGACGGAACCCTAACGGAACACTGACGGCGGGGTCCAAAGTGAATATTTTTTATTTTTTAGGGGGGCAAAGTGTAGATTTTTAAATGACAGGGAGGAAAAGTGAAAAATCGAATTTTGATAGAAAGATTTTCTGTAATTTAGCC
>Cluster37.3 Length:660bp Superfamily:Mutator	TSD:TSD99
GGCTAAATTACAGAAAACATCCCTATCAATACCCACTTTTTTACTTTCTCCTGTCATTTAAAAACCTACACTTTGCCCCCTTGAAAAATAAAAAATGTTCACAGAGGGTACGGTGTTAACTGTGATGATAAAATAACCAAATTGCCCCTCACCATGGCCGATCTTCTTCCCAATCTTGCTCAGTCGTCGCCTCCTCTTCCGTTCTTTGCGCCTCGCTCAACCGCAACAACGACTCCATTTCCTCTACCTGCTCCCCCGCTCCTCCTGCACCCTTGTCACCCCTCCATTTCGGCGACGATAGGGAGGAGATCGGGGTGGGCATGGACGAAGAGGTGGGCGAGGGCGAGACGGCGAAGGAGCGCGAGAGCGTGTGTGTGGGCGCAGATGGAGGGGTGGATGGGGAGGCAGGAGGGCGAGGTGGCGGAGTAGGGCGAGGCAGCGTGGGCGGCGAGGAAGGAGGCGGCAGGGAGGAGGCTGAGGGTATTTTGGGTATAAAAAATATATAATAATAGAATATAAACAGAACCCTAACGAAATACTGACGGCGGGGGCCAAAGTGAACATTTCTTATTTTTTAAGAGGGCAAAGTGTAGATTTTTAAATGACAGAAAAAAAAATGAAAAAGCGGATATTGACAAAAAAGTTTTCTGTAATTTAGCC
>Cluster37.4 Length:654bp Superfamily:Mutator	TSD:TSD99
GGCTAAATTACAGAAAACCTCCCTGTCAATACCCGCTTTTTCACTTTCCCCCCTGTCATTTAAAAACCTACACTTTGCCCCCTTGAAAAATGAGAAATGTTCACAGGGGGGTACACCGTGACAAAATGACCAAAATGCCCCTCACCATCTTCGTCTTCTCCCCCAACCTCGCTCAGCCGTCGCCCCTCCTCTTCCGTTCTTCGCGCCTCGCTCAACCGCAGCTCCGACTCCATTTTCCTCCACATGCTCCCCCGCTCTTCCTGCACTCGCGTTGCCCCTCCATTTCGGCGACGATAGGGAGGAGATCGGAGTGGGCATGGATGGAGAGGCGTGCGAGGGCGAGGGCGAGACGGCGAAGGAGCACGAGAGCATGTGTGTGGACGCGAATGGAGGGGTGGGCGAGGGCGAGGCGGCGGAGGAGGGCGAGGCGGCGGTGTAGGGCGGCGAGGAAGGAGGCGGCAGGGAGGAGAGGGTATTTTGGGTATAAAAAATATATAATAATAGGATATAAACGGAACCCTAACGGAATACTGACGGCGGGGGGCCAAAGTGAACATTTCTCATTTTTCAAGGGGGCAAAGTGTAGGTTTTTAAATGACAGGGGGGGAAAGTGAAAAAGCGGGTATTGACAAGGGGGTTTTCTGTAATTTAGCC
>Cluster37.5 Length:662bp Superfamily:Mutator	TSD:TSD99
GGCTAAATTACATAAAACCCTCCTGTCAAAACCCGATTTTTCACTTTCCCCCCTGTCATTTAAAAACCTACACTTTGCCCCCTTGTAAAATAAAAAATGTTCACAGGGGGGTACGGTGTGTACTGTGATGATAAAATGACCATTTTGCCCCTCACCATTTTCGTCTCCTCCCTCATCTTCCTCAACCGCCGCCTCGATCGGCCGCGGTTCACGCCTCGATCGGCCGCGGTTTCTCTCCATTTTCTTCTCCACCTGCTCCCCTTCTCCTCCTGCACCCTCGCCGCCCCTCGATTTCGGCGACAGTAGGGAGGAAATCGAGGTGGGCGTGGATGGAGAGGTGGGTAAGGGCAACGAGGGCGAAGGCGAGGCGGCGGAGGAGGGCGAAGGGGTGTTTGTGGGCGCGGACGGAGATGTGGGCGAGGGCGAGGCAGTGGAGGAGGGCGAGGCGGCGAGGCGGAGGAAGGCGAAGCAACAGGAAAGAGGGCGGAGGGGTATTTTTGGCATAAAAAAATATTTTATAACGGAACCCTAACGGATCACTAACGGTAGGGGGTGAAGTGCACATTTTTCATTTTACAAGGGGGCAAAGTGTAGGTTTTTAAATGACAGGGGGGAAAAGTGAAAAATCGAGTTTTGACAGGGGGGTTTTCTGTAATTTAGCC
>Cluster4.1 Length:1214bp Superfamily:Mutator	TSD:TSD99
GGGGCAATTTCATGGATACCCCTCCCAAAGTTTAAAATATCATAGATGCCCCTATAAAGTTTAAAATATCACCAATACCCCTGTAAACACAAAAAATTATCATTAATACCCCTACTGTTAGTTATGTTAGTTTTACTATAGTTATTACATGGTTAAAGATGGGTTAATTTTTAAAATGACTTATTTACCCTCAAATATCTTTTAACTAAAAATGTATGGAAACCCCCTCAACTATATGCCATTTTGAAACAGCTCCCTCAACTTTCATTTTTTAGTTGATATCCCATTAACTTTTTATTTTTAAAAAAAACCTAATTTCAGTGTATAAAAAAAAAAGAATTTTTTAGTTTTTTTTGATGATTTTACCAAATCTAATGGCTCTATTTATTTTTTATCAAATAAATAACTATATATAAAAATTTAAATGAAAATAATGTTAAGGAATTATCCGATCTTTCTTTAATCTTGAAAACTTAAAAATTTTTTTAATCAAAATTATTCTCGATAATTTTATCTGCATTAAGTGTATTAAAAAACTGAAATATAATATATTTTAGCTTTTGAACAAAACTCTCTTTTTATTTCAATCGACAAAACAATTATGTGATTTATTTTTAAATAGGAAAAAAATAAAATCTATAATTTATTTCAAAATTACTATTACTAATTAGGAATGTGAATTGATATAGATACGGAATTTTATCTAAACTCGATTTAAAATGGGATAAGTTTAATCAATGCTGAATAGGGATAGTTTTAGTTATAGGTACCAAAAAATAAAATCCCGTCGTATGTAAATTCAGTTATAGTTTTGGTCTATATTTAAACCGAATCTGAACCGAAACCCAAAACCAAAAACAAAACCAAAATCAGATAAAAACATACTATATTTAAAATACAATTTTTATATATTTTTTATTAATTAATATATATTAATAATTTAATTTACTATTTATATATTAAATACTCAAATTTAGATTTACAAAAATTATTTTGAAATACCTATTAGTATTTCTACTATTAAAAAGAGATAAAGGGTAAAAATGGTATTTTAAAAATTTAACTCCGATTCAAATGGGCTTTAATGGATCTTAACTAGAGGAGGGTATTTATGATAATTTTTCACATTTTGGAGGGCATTTGTGATATTATTAATTTTGGAAGGGTATTGATGAAATTAATAGTTCCTAGAGGGGCATCTATGAAATTATCCC
>Cluster4.2 Length:1205bp Superfamily:Mutator	TSD:TSD99
GGGGCAATTTCATGGATACCCCTCTCAAAGTCTAAAATATCATAGATGCCCCTATAAAATTTAAAATATCACCTATACCCCTGTAAATACAGAAAATTATCATCAATACCCTTACTGTTAGTTACGTTAGTTTTACCATAGTTATTAAAGGGTTAAAGATGGGTTAACTTTTAAAATGACTTATTTACCCTCAAGGTTCTCTTAAGTAAAAATGTATGGAGATCCCCTCAACTTATGCCATTTTGAAACTGCTCCCTCAACTTTATTTTTTTAGTTGATATCCATTTCAGTGTATGAAAAAAATGAGAATTTTTTAGTTTTTTTGATAATTTCACCAAATCTAGTCGCTCTATTTATATTTTATCGAATAAATAATTATATATAAAAATTTAAATGAAAATAATGTTAAAAAATTATCTGATCTTTCTTTAATTTTGAAAGCTAAAATTTTTTTTAATCAAAATTATTCTCGATAATTTTATCTGCATTAAATGCATTAAAAAACTGAAACATAATATATTTTAGCTTTCGAACAAAACTCTATTTTTGTTTCAATCGACAGAATAATTCATGCATATAGTTATGTGATTTACTTTTGCTTAAATAGGAAAAAAATAAAATCTATAATTTATTTCAAAATTACTATTACTAATTAGGAATATAAATTGATAAAGATACGCAATTTTATCTGAACTCGATTTAAAATGAGGTAAGCTTAATCAATGCTGAATAGGAATAGTTTCAGTTATAGATATCAAAAAATAAAATCCCATCGTATGTAAATTCAGTTATGCGTTTGGTCTATATTTAAACTGAACTTGAACCGAAATCCGAAACTAAAAACAAAACCAAAATTAGATAAAAACATACTATATATAAAATATAATTTTTATATATTTTTTAATAATTAATATATATTAATGATTTAATTTAATATGTATATATTAAATACTCAAATTTAGATTTACAAAATTATCTTGAAATACCTATTAGTATTTTTATTATTAAGTATTAATAAGAGATAAAGGGTAAAAATGGTATTTTGAAAATTTAACTCCGTTTCAAATGGGACCTAACGGATCTAAACTAATAGAGGGCATTTATGATAATTTTTAACCTATTGGAGGGTATTTGTGATATTATCAATTTTAGAAGGGTATTGATGAAATTAATAGTTTCTAGAAGGGCATCTATGAAATTATTCC
>Cluster4.3 Length:1228bp Superfamily:Mutator	TSD:TSD99
GGGGCAATTTCATAGATACCCCTCCCAAAGTTTAAAATATCATATATGCCCCTATAAAGTTTAAAATATCACATATACCCCTGTAAACACTTAAAATTATCACCAATACCCCTACCGTCAGTTGTCTTAACTTTACTATAGTTATTAAAAGGTTAAAGATGGGTTAATTTTTAAAATGACCTATTTGCCCTCAACTATGCCTTAAGCAAAAATGTATGGAGACCCTCTCAACTATATGCCATTTTGAAACTGCTCCCTCAACTTTTATTATTTTAGTTGACAACCCATTAACTTTTAGTTTTTTAAAAAATTAACTAATTTTAGTGTATGAAAAATGAGAATTTTATCAAATTTTTTGATGATTTTACCAAATCTAGTGGCTCTATTTAAATTTTGGCAAGTAAATAACTATGTATAAAAATTTAAATAAAAATAAAAGTTGAGGATTTTTCCTATCTTTTTTTAATATTGGAAGCTTAAAAATTTTTTTAACCAAAATTATTCTCAATAATTTTCTCCATTAAATACATTAAAAAACTAAAATATAATATATTTTAGCCTACGAACAAAACTCTCTTTTTTTTAGTCGACAAAAAAATACATGCATATTGTTATTTGATTTATTTTTTATTAAATAGGAAAAAAAATTAAATCTATCTTTTATTTCAAAATACTATTCTGATTAGGAATGTGAATTGATATAGGTACACAATTTTATTTGAATCGATTTTAAATGGGGTGAGCTTAATCGATACTGAGTACGGATAGTTTCAGTTAAAGTTACAAAAAAAATAAAATCACATTATATTCAAACTCAATTATGGTTTTGATTTATATCTAAACCAAACCTGAACCGAAATCCGAAGCCGAAAACAAAACCAAAATCATATAAAAACATACTATATATAAAATACAATTTTTATATATTTTTTAATAATTAATATATATTAATAATTTAATTAATATTTATATATTAAATAATTAAATTTAGGTTTATAGAAATTGTCTTGAAATATCTATTAGTATTTCTACTGTTAATAGGAGATAAAGGGTAAAAATGGCATTTTAAAAATATAACTCTATTTTAAAGGGACTTTGACGGAACTTAACTAGTGAAGGGTATTTATGATAATTTTTGATATATTGGAGGGCATTCATGATATTATCGATTTTAGAAGGGCATTGATGAAATTAATAGTCCCTGGAAGGGCATCTATGAAATTATCCC
>Cluster40.1 Length:657bp Superfamily:Mutator	TSD:TSD99
GGCTAAATTACGGAAAACCCCCCTGTCAAAACCCGCTTTTTCACTTTCCCCCCCTGTCATTTAAAAACCTACACTTTGCCCCCTTGTAAAATAAAAAATGTTCACAGGGGGGTACGGTGTGACAAAATGACCATTTTGCCCTTCGCCATTTTCGTCTTCTCCCTCATCCTCCTCATCCGCGGCGGAGGAGGCCGACCTCGGGCGGGACGCAGGCGGCGAGGCCGTCGTCGAGGAGGACGATCTCGTTGAGGGTGTCGGCCATGCGGCCGATGGAGGGCGGGATGCAGCCGCCGAGTTTGTTGTGGGCGAGGACGACGATGGAGGCCGGGGAGTCGCCGAGGTTGGCGGGGATGGGGCGGCGGCGGCGGAGGCGGTTGGAGTTGAGGAAGATGGCGTCGAGGGGGCGGTCGAAGAGGAGGTTGAGCTCGTGGAGGAGGGCGAGGCCGGCGAGGGCGCCGTCCCGGAAGCCATCGAAGCAACAGGGAAGAGGGGCGGAGGGGTATTTTTGGCATAAAAAAAATGTTATAACGGAACCCTAACGGTAGGGGGTGAAGTGCACATTTTTTATTTTACAAGGGGGCAAAGTGTAGGTTTTTAAATGACAGGGGGGAAAGTGAAAAAGCGGGTTTTGACAGGGGGGTTTTCTGTAATTTAGCC
>Cluster40.2 Length:638bp Superfamily:Mutator	TSD:TSD99
GGCTAAATTACAGAAAACCTCCCTATAATAACCCGCTTTTTCACTTTCCCCCCCTGTCATTTAAAAACCTACACTTTGCCCCCCTGTAAAATGAAAAATGTTCACAAGGGGGTACGGTGTGATAAAATGACCATTTTGCCCCTCGCCATTTTCGTCTTCTTCCCCATCTTCTCTCTCCTCCGCCGGCTTCACAGGGCGCCAAACTCACTCCGGCGAGTTTCTCTTCGGGTCGAGCAGGAAGGCTGCTCACAACTCCGCCGGCGCCGCCGCTTCCAAACCCGGGCACGCCGCACGGGCTTCGTCCCGATCATCCCCACCGCGGCCTCCACGACGAGCACGGCACGGCGCGGCGCCGCTGAGGCGAAACCCGGCGCGGCGCCGCTGAGGCCCGTCGCGCGGAGCGACGTTCGCACGATTCCACGGGAGCATAATGCGGGGCGGGGAGGCGGCGGCAGCAATGGCGGAGGGGTATTTTTGGCATAAAAAATTATTTTATAACGGAACCTAACGGAACCCTAACGGTAGGGGGTGAAGTGCACATTTTTCATTTTACAAGGGGGCAAAGTGTAGGTTTTTAAATGACAGGGGGGGAAAGTGAAAAAGCGGGTTATTATAGGGGGGTTTTCTGTAATTTAGCC
>Cluster40.3 Length:659bp Superfamily:Mutator	TSD:TSD99
GGCTAAATTACATAAAACCCCCCTGTCAAAACCCGATTTTTCACTTTCCCCCCCTGTCATTTAAAAACCTACACTTTGCCCCCTTGTAAAATAAAAAATGTTCACAGGGGGGTACGGTGTGAAGTATGATAAAATGACCATTTTGCCCCTCACCATTTTCGTCTCCTCCCTCATCTTCCTCAACCGCCGCCTCGATCGGCCGCGGTTCACGCCTCGATCGGCCGCGGTTTCTCTCCATTTTCTTCTCCACCTGCTCCCCTTCTCCTCCTGCACCCTCGCCGCCCCTCGATTTCGGCGACAGTAGGGAGGAAATCGAGGTGGGCGTGGATGGAGAGGTGGGCAAGGGCAACGAGGGCGAAGGCGAGGCGGCGGAGGAGGGCGAAGGGGTGTTTGTGGGCGCGGACGGGATGTGGGCGAGGGCGAGGCAGTGGAGGAGGGCGAGGCGGCGAGGCGGAGGAAGGCGAAGCAACAGGGAAGAGGGCGGAGGGGTATTTTTGGCATAAAAAAATATTTTATAACGGAACCCTAACGGATCACTAACGGTAGGGGGTGAAGTGCACATTTTTTATTTTACAAGGGGGCAAAGTGTAGGTTTTTAAATGACAGGGGGGGAAAGTGAAAAATCGGGTTTTGACAGGGGGGTTTTCTGTAATTTAGCC
>Cluster40.4 Length:376bp Superfamily:Mutator	TSD:TSD99
GGCTAAATTACATAAAACCCTCCTGTCAAAACCCGATTTTTCACTTTCCCCCCCTGTCATTTAAAAACCTACACTTTGCCCCCTTGTAAAATGAAAAATGTTCACTTCGCCCCCTGCCGTTAGTAATCCGTTAGGGTTCCGTTTATAAAATATTATTATATATTTTTTTATGCCAAAAATGCCCTCAGCCTTCTCTCCTGTGAACATTAGGGGCAAAATGGTGAGGGGCAAAATGGTCATTTTATCATCACAGTTCACACCGTACCCCCCTGTGAACATTTTTTATTTTACAAGGGGGCAAAGTGTAGGTTTTTAAATGACAGGGGGGAAAAGTGAAAAATCGGGTTTTGACAGGGGGGTTTTCTGTAATTTAGCC
>Cluster41.1 Length:596bp Superfamily:PIF/Harbinger	TSD:TSD33
GGGCTTGTTTGGTTCAAGGGTGGAATTGGAATGGATAATGGAATGGGAATGAATTGGAATGGTAATTGGAATGGCCCACTCCCCCAAGACGTTTGGTTTATTTGTGGATTGGGAATTGGAATGAGTTATTCACATTTCATTGTTTGGTTCGTATAAACTAAAAAAATTATAGGATACTATAATACTAATTTTACTCTCAAATATAAATTTATATTATTTAAAATTTATGAAAAATATAATACTATTCTCTAATAAGTTTTCCAAAAAAAATATCAAATTTATTTTTAAAAACTTTTATTGATGTGGGTTAGGGATAGGGTTTTGAGAGAGGATAGGTTTTTTTTTTTTTTTGATGAGAAAGGGGTGAAGAGAAGGAGGGTGAGATGGTCACATGGGCTTCGAGAACTTAGTGGGCTTCCGGAATGAAATCTCAATCCGGGCTAGAAGACCGGAATCAAGTTGAAGGCTAATGGGCCATTCCCATTCCAGTCCGGAATAGGAATCCCAAACCGATTCATGCGAACCAAACAAAATTAACCGGATTTGATCAAACCGATTCCCATTCCATACCCAAAATGGATGAACCAAACAAGCCC
>Cluster41.2 Length:655bp Superfamily:PIF/Harbinger	TSD:TSD33
GGGCTTGTTTGGTTCAAGAGTGGAATTGGAATGGATAATGGAATGAGAATGAATTGGAATGGCAATTGGATTGCCCCACTCCCCCAAGACGTTTGGTTCATTTCTGGATTGAAAATCGGAATGAATTATTCCTATTTCACTGTTTGGTTGATACAAAGTAAAAAAATAATAGAATAACATAATACTAATTTTACTTTTAAATATAATTTTATAAAACTATCTAAAATTTATAAAAAAAAATTAATACTACTCTCAAGTTAGAGCTATGCCAAAAAAAATGAATTTATTTTAAAAATTTTTATGCAAGAAATTACAAAAAAATGCATAAATTTTTTTGAATAAAATTATAATAAAAAATAATATATCACTTTTTTTTTAATGATGAGAAAAGAGGGAAGAGATCGGTATAGGGAGAGAAAGGATGGATAAGATGGAGAAACGTTGGGCTGGGCCTGAGGAAGAGGTGAGTGTGGGCTTGGGATTGAAACTTCAATCCGGGCTTGGAGACCGGAATCAATTTGTAAGCTAATGGACCATTCCCATTCCGATCCGGAATGGGAGTCCCAAACCGATTCCTGTGAACCAAACAAAATTAGCAGGATTTGATCAAACCGATTCCCATTCCGGATCCAAAATGTACGAACCAAACATGCCC
>Cluster44.1 Length:581bp Superfamily:hAT	TSD:TSD88
TAGGGATGCAAATGGATCCGGGGTGGTGGAGCTCCCGCCCCGATCCGCCCCGAATGGGGCAGTAAACGGGAGGAAATAAACGGATTCGGGGCAGGAAACGGGGCAATTTTTATGATCCGTGGCGGATTCGGGGCAGGAAACGGAAAAATTTTTGATCCGCCCCGAATCCGCCCCGCCATGATCCGCCCCGAATCCGCCCCGAATGTATGTCTTTAAAATTTTTCCATATGTATGTATTTAAAATTTTTGAATTTTGTTGCGAGTTGTGATTGATATTTTTGATTTTTATAGTTGATATTATTAATTATATATAACTTGATAATATTATCAATTAATATTAAAAATTTTGTTGATTTATATTTATAAAATATTAATAATATTATAATTTATAAAACAAATACTATTTGGCGGGGCGGATTCGGGGCGCCGGCGGGAGGCGGGTTATAAGGCGGGGCGGATTATGGGATAACTATTTTCAACCCGTCACGGATTCGGGGCGGGAGGCGGGGCGGACTTTTTGTAGTCGGGGCGGGAGGCGGGGCGGGGCTCCCGCCCCCAGATCCGCCCCGTTTGCATCCCTA
>Cluster44.2 Length:618bp Superfamily:hAT	TSD:TSD88
TAGGGATGCAAACGGATCCGGGTTGGTGGAGCTCCCGCCCCGATCCGCCCCGACGGGAGCAGTAAATGGGAGAAAATAAACGGATTCGGGGCAGGAAACGGGATAAGTTTTACGATCCGAGACGGATTCGGGGCAGGAAACGGGAAAAATTTTGACCCGCCCCGAATCCGCCCCGCCGCCCCGAATCCGCCCCGAATATCATTTGTATTTTTAAAAAATATTCCCAAAAAATAATATATTTATAAAAAAAGTTTAAAATACAAATAAGTTATTACTCTCATTTCTAATGTATTTGAAATATTTGAATTTTGTTTTGAATTGTGATTGATATTTTTAATTTTTACCATTAATATTGTTAAATTATATATATAATATTATTAAAAATTATTAATTTATATTTTACAAAATATTAATAATATTATAATTTTATAAAAAATATTAGTTGGCGGGGCGGATTCGGGGCGCCGGCGGGAGGCGGGTTACGAGGCGGGGCGGATTATGGGATGTATTTTTTAACCCGTCACGGATTCGGGGCGGGAGGCGGGGCGGATTTTTGCTAGTCGGGGCGGGAGGCGGGGCGGGTCTCCCGCCCCCAGATCCGCCCCGTTTGCATCCCTA
>Cluster44.3 Length:598bp Superfamily:hAT	TSD:TSD88
TAGGGATGCAAACGGATCCGGGTTGGTGGAGCTCCCGCCCCGATCCGCCCCGACGGGGGCAGTAAATGGGAGAAAATAAACGGATTCGGGGCAGGAAACGGGGTAAATTTTACGATCCGAGACGGATTCGGGGCAGGAAACGGGAGAAATTTTGACCCGCCCCGAATCCGCCCCGAAAATTATTTATATTTTAAAAAAATATTCCTAAAAAATAATATATTTACAAAAAAGTTCAAAATACAAATAAGTTAGTACTCTCATTTCTAATGTATTTGAAACTTTTGAATTTTGTTTTGAATTGTGATTGATATTTTTTATTTTTATAATTGATATTGTTAAATTATATATATAATATTATTAAAAATTATTAATTTATATTTTACAAAATATTAATAATATTATAATTTTATAAAAAATATTAGTTGGCGGGGCGGATTCGGGGCGCCGGCGGGAGGCGGGTTACGAGGCGGGGCGGATTATGGGATGTATTTTTTAACCCGTCACGGATTCGGGGCGGGAGGCGGGGCGGGATTTTGCTAGTCGGGGCGGGAGGCGGGGCGGGGCTCCCGCCCCCAGATCCGCCCCGTTTGCATCCCTA
>Cluster45.1 Length:631bp Superfamily:hAT	TSD:TSD88
CAGGGACGAAGCTAGGATTCAATCTTGAGGGGGGCCAAAATATATTTAAATAGAAACTTTAGTAATAAATAATAAACAAAATTTTTCCTAATTAAAAATTTTTTATTAAAAAATTATTAATTAAATAAATAATGTAAAAGTATGAACTTTATTTTTTTTATTTTCAGATGTTTAACTTCTAATTATTTTATTTATATTATTACATTAAAATAACTTAGAAATTTTACTAAATCTAACAGTATTTTTTTAGTTTTTTAGTAAATAAAATTAACATAGCTATTAAATTTAGTACAATTCTTGATTTAGTCAAATAAAAGAGCTCACCTAAGATAAATAAAAGTTTTAAAAAATTATTAAATAAAATTTTTAGAGTAGAGAAATATATTACAAAAGACTCTATAAGCAAGAAGCTTTTAATATATTTTCACCCATAAAAAGAGTATACCGATTAGGAGAAAGAGAGAGAGAGAGTTATATTGGCACCATACTATTAAGTAAATATTGAAAAACTAGAGGGGCCAAAGCTATCCATGGTCCACAAAAAAAAAAAACTTTGAAGGACCATTAAGCAAATATTGAAAAGTTGAGGGGGGCCATGGCCACCTTGGGCCTCCACATAGCTTCGTCCCTG
>Cluster45.2 Length:640bp Superfamily:hAT	TSD:TSD88
CAGGGACGAAGCCAGAATTCAATCACAAGGGGGGCCAAAATATGTACAAATAAAAATTTTAGCAGATAAATAAAATTTTAACTACTCAAATTTTTAATAAAAAAATTTAGTGATTAGATAATTAATGTTAAAAAATATTAAATTTATTTCTTTAATTTACACTCGCTTAACTTCTAATTATTTTATTTGCATTATTCCATTCAAATAACTTAAGAATTTTACTAAATCTAATAGTAATTTAGTTAGAATTTAATTTTTTAAATTTTTGTTAATAAAATAATAACAACCAATGACTAATATCTAACAGAGCTATTAAATTTAGCATACTATTTTATTTAGTTAAATAAATTAGCTCATCAAAAATAATTAGAAAGTTAAGAATGTATAAATAAAATATTTAAAGTTGAAAGGACTTATTTCAAAATGCACTATAATTAAGAGGTTCTTAGTATATTTTCACCTATAAAACACATAAGAAGAGAGAGAGCTCTATACTAGCACTAAAAACTTTTTACAAAATAGGCCCATATATTTTAAAAATTAACTAAAAATTTATAAACTACCAAAGGACTATAAAGTAAATATTGAAAAGTTGAGGGGGGCCATGGCCCCTTTGGGTCTATATATGGCTCCGTCCCTG
>Cluster46.1 Length:540bp Superfamily:Mutator	TSD:TSD99
GGGCAAAAATTTTATGGACATTGTGTCCATAGAAATTAATTTGGGGATACCCTAGATGGACGCCGCGTGGCATTCAGACACCTCCGATGGGCGCCGCGTGGCACCCAAGCCACGCGGGCCCATCGCCCCGTTGCTCTGCCATTTGGGAGAGTAGTGGGTTTTTTTTGGTGCACCCGGTGCACCATTTTTTTCTTTTAAAATTTTATTTTTTATTTTTAAATTATAATTTAATATAAAATATATATTATGATATTTTAAAAATATATGTAAAAGAATTTAAAATTCATGATTTAAAATTCTTTTACATATATTTTTTAAATATCATAATATATATATCTATTATATTAAATTATAATTAAAAATAAAAAATAAAATTTTAAAGTAAAAATGGTGCACCAGGTGCACCAAAAAAATCCCACTGCTCTCCTAACAGGAAGAGCAGCGGGACGATGTCCCGCGTGGCTCTGGTGCCACATGGCGTCCATCCAGAGCGTCCCCAAATAATTTTATATGGACACAGTGTTCATAAAATTTTTGTCC
>Cluster46.2 Length:508bp Superfamily:Mutator	TSD:TSD99
GGACAAAAATTCTATGGGCACCGGCCCCAAATTACTTAGTTTGGGGCCGGTCCCCGATGGGCGCCGCATGGCACAGGTGCCACGCGGCGCCCATCCACCACTGCTCTCCCAATATGGGGAGAGCAGTGGAATTTCTGGGTGCACCTGGTGCATCTATACTAGGTGCACCATAATTAATTAATTTTTTAAAATTAAATTGTCTTTTTATTACTTCTATTTTTTTTTTGAAACCAAATAGAGTTTAAAATTTTAACTTCTACATGATAACTCCTAAAAAAATAAATAAATTATTACATAAAATTATAATTTTAAAAACTAAAAATTAAAAATTAATTTTATGGTGCACCTGGTATAGATGCACCAGGTGCACCCGAAATTTCCACTGCTCTCCCCATATTGGGAGAGCAGTGGTGGATGGGCGCCGCGTGGCACCTGTGCCATGCGGCGCCCATCCGGGACCGGCCCCAAACTAAGTAATTTGGGGCCGGTGCCCATAGAATTTTTGTCC
>Cluster46.3 Length:489bp Superfamily:Mutator	TSD:TSD99
GGACAAAAATTCTATGGGCACCGGCCCCAAATTACTTAATTTGGGGCCGGTCCCCGATGGGCGCCGCATGGCACAGGCACGCGGCGCCCATCGACCACTGCTCTCCCAATATGGGGAGAGCAGTGGAAATTTCGGGTGCACCTGGTGCATCTATACTAGGTGCACCATAAAATTAATTTTTGATTTTTATTTTTTAAAATTATAATTTTATGTAATAATTTATTTATTTTTTTAGGAGTTACCATGTAGAAGTTAAAATTTTACACTCTATTTGGTTTCAAAAAAAATTAAAAGTAATAAAAATCAAAAAATAATTTTATGGTGCACCTAATATAGATGCACCAGGTGCACCCGGAATTTTCACTGCTCTCCCCATATTGGGAGAGCAGTGGAGGATGGACGCCGCGTGGCACCTGTGCCATGCGGCGCCCATCGGGGACCGGCCCCAAATTAAGTAATTTGGGGCCGGTGCCCATAGAATTTTTGTCC
>Cluster46.4 Length:641bp Superfamily:Mutator	TSD:TSD99
GGACAAAAATTCTATGGGCAGCGTGCCCAAACTAATTAGTTTGGGCACGCTGCCGGATGGGCGCCGCATGGCACAGGTGCCACGCGGCGCCCATCCACCACTGCTCTCCCAGTAATGGGGAGAGCAGTGGAACTTTCTGGGTGCACCTGGTGCATCTATACCAGGTGCACCATAATTATAATTTTAAATTTTTAGTTTTTAAAATTATAATTTTATGTAATAATTTATTTATTTTTTTTAGGAGTTATCATTGTAGAAATTAAAATTTTAAATTCTATTTGGTTTTGAAAAAAAATTAGGAATAATAAAAATTATCCACGCTATTCCACGAAACCAAAAATAAATTTATTTTAAAATTTTAATTTTCTAAATCAATAATCATGAATTATAGACCATATAAATTTTAAATCATAACATATATGCTAACATATTAAGTTACAATTTTAAAAAATTTAAAAAATTACAATTATGGTGCACCTGGTATAGATGCACCAGGTGCACCCAGAAAGTTCCACTGCTCTCCCCATTATTGGGAGAGCAGTGGTGGATGGGCGCCGCGTGGCACCTGTGCCATGCGGCGCCCATCCGGCAGCGTGCCCAAACTAATTAGTTTGGGGCCGCTGCCCATAGAATTTTTGTCC
>Cluster49.1 Length:566bp Superfamily:Unknown	TSD:TSD88
GGACTTTTTTCGAAAATAACCCTGTAAAATTTCGTATTTGCCAAACTAATCCTGTGAAATTTTTATTTGTGAAACTAACCCTCCTCTCGCCACGTGGGCGCCACGTCAGGGATTCCTCAAAAAGACGGTGAATCGTTCACCGTCTTTGATATTTGTTGTGAAGGCGGTGAATGGTTCACCGTCTTCATAAGACGGTGAACCATTCACCGTCTTTAGTACAAATCCCTACTCTGCGCAAATCTTTTCAAGTCCATAATATGGTGTCCTTGATAAGACGGTGAATCGTTCCCCGTCTTCTCGAGGGCACAGAAACGGCGGACTTGAGAGGGCGGAAAGAAAAATTTTGCACTAAAGGCGGTGAATGGTTCACCGTCTTCTAAAGACGGTGAACCATTCACCGCTTTTACAACAAAAATTACAAAGACGGTGAACGATTCACCGTCTTTTTGAGGAATCCCTGACGTGGCGCCCACGTGGCGAAAGGAGGGTTAGTTTTACAAATAAAAATTTCACAGGATTAGTTTGGCAAATACGAAATTTTACAGGGTTATTTTCGAAAAAAGTCC
>Cluster49.2 Length:590bp Superfamily:Unknown	TSD:TSD88
GGGCTTTTTTATAAAATGACCCTCCAGAAATTCGAATTTGGCAAAATAATCCTACCAAAATTTTATTTGTAAAACTAACCCTCCTTTCGCCACGTGGGCGCCACGTCAGGGATTCCTCAAAAAGACGGTGAATCGTTCACCGTCTTTGTTATATTTGTTGTGAAGGCGGTGAATGGTTCACCGCCTTCATAAGGCGGTGAATCATTCACCGTTTTTAGTACAAATCCCTACTCTGATGCGCAAATCTTTTCAAGTCCAGAATATGGTGTCCTTGATAAGACGGTGAATTTTCGGAGAAGACGGTGAATCGTTCCCCGTCTTCTCGAGGGCACAGAAACGGCGGACTTGAAAGGGCGGAAAGGAAGATTTTGCACTAAAGGCGGTGAATGGTTCACCGCCTTCTGAAGGCGGTGAACCATTCACCGCTTTCACAACAAATATTACAAAGACGGTAAACGATTCACCGTCTTTGTGAGAAATCCTGACGTGGCGCCCACGTGGCGAAAGGAGGGTTAGTTTTACAAATAAAATTTTGGCAGGGTCATTTTGCCAATTTTGAGTTTTTGGAGGGTCATTTTATAAAAAAGCCC
>Cluster49.3 Length:447bp Superfamily:Unknown	TSD:TSD88
GGGCTTTTTTATAAAATGACCCTCCAGAAATTCAAAATTGGCAAAATGATCCTGCCAAAATTTTATTTGTAAAACTAATCCTCCTTTCGCCACGTGGGCGCCACGTCAGGATTTCTCACAAAGACGGTGAATCGTTTACCGTCTTTGTAATATTTGTTGTAAAAGCGGTGAATGGTTCACCGCCTTTAGTGCAAAATCTTCCTTTCCTCCGCCCTTTCAAGTCTTGAAGACGGTGAACGATTCACCGTCTTATAAGTAAAATGGCGGTGAATCATTCACCGCCTTCACAACAAATATAACAAAGACGGTGAACGATTCACCGTCTTTTTGAGGAATTCCTGACGTGGCGCCCACGTGGCGAAAGGAGGGTTAGTTTTACAAATAAAATTTTGGTAGGATTATTTTGCCAAATTCGAATTTCTGGAGGGTCATTTTATAAAAAAGCCC
>Cluster49.6 Length:498bp Superfamily:Unknown	TSD:TSD88
GGGCTTTTTTATAAAATAACCCTCCAAAATTTTAAAATTGGAAAAATAATCCTGTCAAAATTTTATTTGGAAAAATAACCCTCCTTTCGCCACGTAGGCGCCACGTCAGATTTTTGCTATGAATGCGGTGAATCATTCACCGCCTTCACATATATATAATGAAGGCGGTGAATATTACCGCCTTCATAATATATATGTGAAGGCGGTGAATGATTCACCGTCTTTAGTGCAAAATACTCCAAATTTATCGAAATTTGTCTAAGTCCTGAAGTTAAACACAGATAAGACGGTGAATCATTCACCGTCTTCACATATATATTATGAAGGCGGTGAATCATTCACCGCCTTCATTATATATATGTGAAGGCGGTGAATGATTCACCGCCTTTATAGCAAAAATCCAACGTGGCGAAAGGAGGGTTAGTTTTCCAAATAAAATTTTGATAGGATTATTTTGCCAATTTGAAATTTTTGGAGGGTCATTTTATAAAAAAGCCC
>Cluster50.1 Length:367bp Superfamily:Mutator	TSD:TSD99
GGGAAAACTTCAAATACCACCCCTGTGGTTTCACACTTTCTCACTTTAGTACCCTGTGGTTTAAAGTGTATCAATTTAGTACCCTGTGGTTTCATTTTTCTCTTTTTATTATCCATTTCACTAATTTTTTTCGTTAAATCAGTGACAAAGTTAAAATTAAAGGGTACTAAAGTGAATATTCGATAAACCTAGGTAGGGTATCTAATTTATTTTGAAGTTTTTTGTATATAATTTAACGAAATATTAACAGAGAAGCTGACGAAAAGAGAAAAATGAAACCACAGGGTACTAAATTGATACACTTTAAACCACAGGGTACTAAAGTGAGAAAGTGCGAAACCACAGGGGTGGTATTTGAAGTTTTTCC
>Cluster50.2 Length:511bp Superfamily:Mutator	TSD:TSD99
GGGAAAACTTCAAATACCCCCCCTGTGGTTTCGCACTTTCTCACTTTAGTACCCTGTGGTTTAAAGTGTATCAAGTTAGTACCCTGTGGTTTCGCACTTTCTCACTTTAGTACCCTGTGGTTTAAAGTGTATCAAGTTAGTACTCTGTGGTTTCATTTTTGTATCAAGTTAGTACCCTGTGGTTTCATTTTTTTCTTTTTATTATCCATTTTGGGGTATTTTTTTCGTTAAATCAGTGACAAAGTTAAAACTAAAGGGTACTAAAATGAATATTCGATAAACCTAGGTAGGGTATCTGAAGTTTTTTGTATATAATTTAACGAAATATTAAACCACAGGGTACTAAAGTGAGAAAGTGCGAAACCACAGGGTACTAACTTGATACACTTTAAACCACAGGGTACTAAAGTGAGAAAGTGCGAAACCACAGGGTACTAACTTGATACACTTTAAACCACAGGGTACTAAAGTGAGAAAGTGCGAAACCACAGGGGGTATTTGAAGTTTTCCC
>Cluster50.3 Length:434bp Superfamily:Mutator	TSD:TSD99
GGGAAAACTTCAAAAACCCCCCTTGTGGTTTCACACTTTTTCACTTTAGTACCCTGTGGTTTAAAGTGTATCAAGTTAGTACCCTGTGGTTTCTCACTTTATCACTTTAGTACCCTGTGGTTTAAAGTGTATCAAGTTAGTACCCTGTGGTTTTGCACTTTATCACTTTAGTACCCTGTGGTTTCACACTTTATCACTTTAGTACCCTGTGGTTTAAAAAACCACAGGGTACTAACTTGATACAAAATTAAAACCACAGGGTACTAAAGTGATAAAATGCAAAACCACAGGGTACTAACTTGATACACTTTAAACCACAGGGTACTAAAGTGATAAAGTGAGAAACCACAGGGTACTAACTTGATACACTTTAAACCACAGGGTACTAAAGTGAAAAAGTGTGAAACCACAAGGGGGGTTTTTGAAGTTTTCCC
>Cluster52.1 Length:343bp Superfamily:hAT	TSD:TSD88
CAAGGATTTAAGTGCCGTGGCACGGGGTCGTGCCGGAAACTTGCCGGCACGGTACGGCACGGTGCGTGCCGAGCCGTGCCGATGCGTGCCGGTCAAAAAAATTCTTGTGTGCCGACACATAATAGCATGAAATATTTATTTTCTTTAGCAACAAAATATTCTAACTATTTATTATGTCTTTTTATCACATCTTTTGAACTTTATTGAGAAAATTACTTACTAATTTAAAGAATAGAGGGTTTTGAGCTGTGCCATCGGCACGGGGTCTGTATCGTGCCGGTATCTTGTTGGCACGGTACGGCACGGTGGATACGGCCCGTGCCGACGGGCACTTAAAACCTTG
>Cluster52.2 Length:343bp Superfamily:hAT	TSD:TSD88
CAAGGTTTTAAGTGCCCGTCGGCACGGGCCGTATCCACCGTGCCGTACCGTGCCAACAAGATACCGGCACGATACAGACCCCGTGCCGATGGCACAGCTCAAAACCCTCTATTCTTTAAATTAGTAAGTAATTTCCTCAATAAAGTTCAAAAGATGTGATAAAAAGACATAATAAATAGTTAGAATATTTTGTTGCTAAAGAAAATAAATATTTCATGCTATTATGTGTCGGCACACAAGAATTTTTTTGACCGGCACGCATCGGCACGGCTCGGCACGCACCGTGCCGTACCGTGCCGGCAAGTTTCCGGCACGACCCCGTGCCACGGCACTTAAATCCTTG
>Cluster57.1 Length:466bp Superfamily:hAT	TSD:TSD88
TAGGGATGTCAATGGGTATGGATACCCGAAATATTATCCGAACCCGAACCCGAACGGGGCGGGTTTACCCGAGCTAAACGGGTATGGATTCGGTTATGGGTATAGAAAATAAAAACCCGACGGATATGGATACGGGTATGGATTTTGTATTTACCCGACCCGAACCCGAACCCGACCCGAACCCGAATAAATTATATATATACATACTTTATTTTTATTTATTTATATAATATATAAAATATTTAATAATTTTTATCCCTTAGATCTTCATTCAACGGTATGGATTTTTAAAACCCGCCGGGTCCGGGTCCGGGTTCGGGTTTCGGGTTTTTGGTCGGGTACGGATATGGGTATGGATTTTTAAAACCCGCCGGGTTCGGGTCCGGGTACGGATTTTAATTTGGTTTTCGGGTTCGGGTTCGGATTTTTAAAAACCCGACCCAAACCCGACCCGTTGACATCCCTA
>Cluster57.2 Length:571bp Superfamily:hAT	TSD:TSD88
TAGGGATGTCAATGGGTATGGATATCCGAAATATTATCCGAACCCGAATCCGAACGGGACAGGTTTACTCGAGCTAAACGGATATGGATTCGGTTATGGGTATAGAAAATAAAAATCCGACGGATATGAATACGGGTATGGATTTTGTATTTACCCGACCCGAACCCGAACCCGAACCCGAATAAATTATATAACATTTTGATATCTAGAGATTGTATTAGATATTTAAAGAATGTATTGTTGTCTTTAACTATTTGAATTTGTGCTTTTCTTATCCAGATATTGATATTGTATGGCATGAATGTTTTAATATTGTATTTGATTGTGTTTTGAAAATTTTATTTTGAAAATTTTGATTTTACTATAATATATTTTGAAATATGATAAAGAGAAATCATTATTTCGGGTTCGGGTTCGGGTTCGGGTTTCGGATTTTTGGTCGGGTTCGGATATGGGTATGGATTTTTAAAATCCGCCGGGTTCGGGTCCGAGTTCGGATTTTAATTTGGTTTTCGGGTTCGGATTCGGGTTTTTGAAAACCCGACCCAAACCCGACCCGTTGACATCCCTA
>Cluster57.3 Length:557bp Superfamily:hAT	TSD:TSD88
TAGGGATGTCAATGGGTATGAATACCTGAAATATTATCCGAATCCGAACCCGAATGGAGCGGGTTTATCGGAGCTAAACGGATATGGATTCGGTTATGGGTATAGAAAATAAAAACCCGACTGATATGGATACCGGTATGGATTTTATATTTACCCGACCCGAACCCGAACCCGAATAAATTATATATATATATATTAGATATTTATTTATACAATATATAATATATTTATTGTTATTTTTAACTATTTGAATTTGTGTTTTTCTTATCCAGATATTAATATTGTATGGCATGAATGTTTAATGTTGTATTTGATTGTATTTTGAAAATTTTGATTTTACTATAATATATTTTGAAATATAGTAAAGATAAATTATTATTTCGGGTTCGGATTTTCGGGTTTGGATTTGGGTTTCGGATTTTTGGTCAGGGTCGGATATGGGTATGGATTTTTAAAACCTGCCGGGTTCGGGTCCGGGTTCGGGTTTCAATTTGATTTTTGGATTCGGGTTCGGGTTTTTAAAAATCCGATCCAAACCCGACCCGTTGACATCCCTA
>Cluster57.4 Length:489bp Superfamily:hAT	TSD:TSD88
TAGGGATGTCAATGGGTATGGATACCCGAAATTTTATCCGAACCCGAACCCGAATGAAACGGATATATCCGATGGATATGGATATGGATTCGGATATGGATATCAAAAATAGAAACCCGACGGATATGGATTCGGATATGGATTTTGATTGTATCCGACCCGAACCCGAACCCGACCCGAACCCGAATTTATTTTGTATTATATATAATATATATATATAAATTTGATGTTATATTTAAATTTGTATTTTAAAAATTTAGATTTAATATAATATATTTTGAAATATTGAAAAAAGAAATAATTGTTTCGGGTTCAAATTTTCGGGTTCGGGTTCGGGTTCGGGTTTCGGATTTTTGGTCGGGTTCGGGTTTGGATATGGATTTTTAAAATCCGTCGGGTTCGGGTTCGGGTTCGGGTCTCGGGTTTGGAGTCGGGTTCGGGTTCGGGTTTTTAAAAATCCGCCCCGAATCCGACCCGTTGACATCTCTA
>Cluster6.1 Length:1193bp Superfamily:Mutator	TSD:TSD1010
GGGTAAATTGCATTGTTACCCTCTGAACTTTTGGCGAAGTTTCACTTTACCCCTCGAACTCCTAAAATGGACATCTAACACCCTAAACTCTAATATTTCGTTCATGTTACCCCTTCCGTCAGTTTTCCGTCAAGCTCCGTTAACCGGAAACTGACGGAAGGGGTAAAACGAATGAAATATTAGAGTTTAGGGTGTTAGATATCTATTTTAGGAGTTTGGGGGGTTAAGTGAAACTCGCCAAAAGTTCAGGAGGTAGCAGTGCAATTTACCCCGTAGGACTCTTGACTATAAATTATTTTATTATAATATGTTACTTATGGATTGACTACTAACCCTCAAGTTAGTGATCATTCTTGATTTTGAATTTATATATATTTTTTATCCTAAAATAAATTATACCATAATTTATCCTACATTTTATTGTAATAAAATAAAAGCGAAAGAAATGAATTAGAGTGGCTTAAAGATAAGAAAAGTGCGATACTAACTACCTACGATGCTCGAACACTCTACTGTCCTGGTGTACTCGCTAATATGGTTGATTTACAATAGGTGTCCTCACTCGGATATAGAGATTTTAATTCTCAGTTAATTTTCTGTAGTACTCGTTTGTCCCTTTTATCTTTAGAAGCATTGTTCTAAAAAATACACTTATTTTCTATGAAATTATGCAATGTAATTTTATTGTAGCCTAAAATAAAATTTTTGTACTTTATTTCAGCCAATTAGAAATTTTTAATATAAAAATATAAAATAATATTTTATAATACTTTAGAACAATGCTTCTAAAGTATGATAAATTATGGTATGATTTATTTTAGGATAAAAAATATATATAAATTCAAAATCAAGCATGATCACTAACTTGAGGTTTAGTAGTCAATCCATAAGTAACATATTATAATAAAATAATTTATAGTTGGGGTAAATTGCATTGTTACCCCCTGAACTTTTGGCGAGTTTCACTTAACCCCCCAAACTCCTAAAATAGACATCTAACATCCTAAACTCTAATATTTCATTCGTTTTACCCCTTCCGTCAGTTTCCGGTTAACGGAGCTTGACGGAAAACTGACGGAAGGGGTAACATGAACGAAATATTAGAGTTTAGGATGTTAGATGTCCATTTTAGGAGTTCGAGGGGTAAAGTGAAACTTCGTCAAAAGTTCAGGGGGTAACAATGCAATTTACCC
>Cluster6.2 Length:1006bp Superfamily:Mutator	TSD:TSD1010
GGGTAAATTGCACTGTTACCCCCTGAACTTTTGGCGAAGTTTCACTTTACCCCTCGAACTCCTAAAATGGACATCTAACCCCCTAAACTCTAATATTTCGTTCATGTTACCCCTTCCGTCAGTTTTCCGTCAAGCTCCGTTAACCGGAAACTGACGGAAGGGGTAAAACGAATGAAATATTAGAGTTTAGGGTGTTAGATGTCTATTTTAGGAGTTTGGGGGGTTAAGTGAAACTCGCCAAAAGTTCAGGAGGTAGTAGTGCAATTTACTCCGTAGGGGACTCTTGACTATAAATTATTTTATTATAATATGTTACTTATGGATTGACTACTAATCCTCAAGTTAGTGATCATGCTTGATTTTGAATTTATATATATTTTTTATCCTAAAATAAATCATACCATAATTTATCCTACATTTTATTGTAATAAAATAAAAGTGAAAGAAATGAATTAGAGTGGCTTAAAGATAAAAAAAGAGCGATACTAACTACCTACGATGCTCGAACACTCTACTATCCTGGTGTACTCGCTAATATGGTTGATTTACAATAGGTGTCCTCACTCGGATATAGAGATTTTAATTCTCAGTTAATTTTCTGTAGTACTCGTTTGTCCCTTTTATCTTTAGAAGCATTGTTCTATAAAATACACTTAAATAAAATTTTTGTACTTCATTTCAGCCAATTAGAAATTTTTAATATAAAAATATAAAAATAATTTATAGTAAAAATTTGGGTAAATTGTATTGTTACCCCCTGAACTTTTGGCGAGTTTCACTTAACCCCCCAGACTCCTAAAATAGACATCTAACACCCTAAACTCTAATATTTCATTCGTTTTACCCCTTCCGTCAGTTTCCGGTTAACGGAGCTTGACGGAAAACTGACGGAAGGGGTAACATGAACGAAATATTAGAGTTTAGGGGGTTAGATGTCCATTTTAGAAGTTCGAGGGGTAAAGTGAAACTTCGCCAAAAGTTCAGGGGGTAACAATGCAATTTACCC
>Cluster63.1 Length:530bp Superfamily:Mutator	TSD:TSD99
GAACTATTTACTTGTCTAGCCTCTTTACAAAAATTTTTTTTTATCTAGTCTCCTTTTAAAAAATATTCTCAATCTAGTCTCATTTTTATAGATTAAAAAAAAAAGATAAGTTAATAATTTTTATATAGATTAATATGTTAAGTAGGTGGAAATTATCTTTTTTCTCTCTCCTTTTAAATTAAGTGAATGTAATGTGATTTTATATATGAACACTTTTAAATTATATTGACTTGTATAATCAAATTAAGTACTAATAGTACTAATAAAAAATTATAATTTAGAAATATTATTATTAATAAATAAATTTTTTATTAAGTGTTCATATATAAAATCACATTACATTCACTTAATTTAAAAGGAGAGAAAAAAAGATAATCTCCACCCACTTAACATATTAATCTATATAAAAATTATTAACTTATCATTTTTTTTTCTAATTTATAAAAATGAGGCTAGATTGGGAATATTTTTCAAAAGGAGGCTAGATAGGGAATTTTTTTTTGTAAAGAGGCTAGACAAGTAAATGAATC
>Cluster63.2 Length:533bp Superfamily:Mutator	TSD:TSD99
GATTCATTTACTTGTCTAGCCTCTTTACAAAAAAAAATTTCCTATCTAGCCTCCTTTTGAAAAATATTCCCAATCTAGCCTCATTTTTATAGATTAGAAAAAAAATGATAAGTTAATAATTTTTATATAGATTAATATGTTAAGTGGGTGGAGATTATCTTTTTTCCTCTCCTTTTAAATTAAGTGAATGTAATGTGATTTTATATATGAACACTTAATAAAAAATTTATTTATTAATAATAATATTTCTAAATTATAATTTTTTATTAGTACTACTAGTACTTAATTTGATTATACAAGTCAATATAATTTAAAAGTGTTCATATATAAAATCACATTACATTCACTTAATTTAAAAGGAGAGAGAAAAAAAATAATCTCCACCCACTTAACATATTAATCTATATAAAAATTATTAACTTATCATTTTTTTTCTAATCTATAAAAATGAGGCTAGATTGAGAATATTTTTCAAAAGGAGGCTAGATAGAAAATTTTTTTTTTTGTAAAGAGGCTAGACAAGTAAATAGTTC
>Cluster7.1 Length:922bp Superfamily:hAT	TSD:TSD88
CTTAGTTAGTTAATTCGCGATTAATACGCGAATTATTCGCGTATTTTTTAACATACGAATTAAACGGCGATTTTCGTATTTTTCCAAAAAATTCGAAAAAAAACGCGATTTTTTCCTCAAAAATAATTATTCGCGAATTATTCGCGATTCGCGAATAATTCGCCCAAAAAATCGGCGATCGCGACTCGCGGCCGAGGGTCGCGTCGTCGCCGATCTCCGCTCGCGTCGTCGCCGCTCTCGTCCGCCGCTCGCGTCGTCGCCGTCTCGTCGCGCTCGCGTCGTCGTCGTCCTCCGCCGCCCTCGCCGGCGCCGGGAGCAAGGGCCGCGGCGGCGGATCCCATCTCCTCGCCCGAGGTCGTCCGCAGAAAAGAAGAAGATGAACAGTAAAAATATCGGGGCTTTTGGGAGACATGGATGTGCGCGGTCCACGAGGCTATTTCAGCCTCGTGGACCGCATGAGGGGGAGGTCCACAGTGGACCTCCCTCTCTTATATATATATAAAATTTTATTTATAAATATATATTCATTTATTATATATATTATTTTATTTTTATATAGAAATATTTATATAATATTTTATTTATAAATTTGTAATTATTTATTAATATTTTTAAATATATAAATTTTATGTATTATTAATATATGTTTATTATTAATATATGAATATATTTAATCTATATATAAAAATTATAATAATAATATATATAGTATATTAATTATTATATATTTATTATATAGCCGAATTTTTGATCCCGAATTTTTAATTGGTGAACGTATAATATCCGTATAAATCACGTATCCGAATAATTACCGAATCCGTTTTTTAGCCGTATTTTTTAACGAATTTAAAAATTAAAAGACGAATTTTATCCGAATTATACCCGTACCGAATTTTTGCCGAATCCGAATTAACTAACTATG
>Cluster7.2 Length:1154bp Superfamily:hAT	TSD:TSD88
CATAGTTAGTTAATTCGCGAATTATTCGCGAATTATTCGCGAATTTTTGAAATTCCGAATAAAACGTCCGTTTTCGAATTTTTCCCAAAAATTCGGAAAAAATCGCGTTTTTTTGGGTAAAAGTAATTATTCGCGAATTAAACGGGTTCGCGAATAATTCGGCTCAAAAAAACGTCGCCGTTGCTGCGACTGCGACGCGGTCGCGGGCCTCGCGCGTGGCCCAAAACAGAAAAAAGTTCGCCTCTCGCGCAAAAAAAAAAAAAAAAAAAAAAAAAACCCTTTCTGAAATCGCCCCCCTCCCACCCCGACTCCCACCCCCACCCCTCCCAAAAAAGGGTTTGCCCTAACTTCTCACCCCTGCGGCGGTGCGGCCCTGCCACCGACCGTGCGGCGGTCGCGGTCCCTTCCCCTCCCCCTCTTCCCTTCCGGCTGCTCGCCGAACGCAATCGGAAGCCCTCCTCTTCAGAAATCGAAGATCAGATCGGGTTCTTCACTCTTCAGAAATCGAAACCCTCCTCGTCGCCTCTTCCTCTTCCGCTTCAGCTATCCAACGATAGATCAGTAATCGGGTGGTTCTTTATCGATTTGAGTTTTCATTCTTTAAAGCAAAAGTTGGAAGCTTTTAGTCCATCTGATGGATACTTTTTTATACACAAATGGCTCGAGTGCTTAAATTGAATGTGTCCATTCTCTGTTATGCACCTTAAATTGTTAAGAACTGAAGACCCAAACATAGAGCTAAATAATGTTAATTAACTTAGGTACCATGCCTACTTTAGACTAGGAACTCTTGTATTTTACATTTAAATATGGACTTAATCTATTTGATGAATTATTTATTCTTTTTTAGGCATAATATAGTTTATTATTTTTTTACTTAATTTTGTAGCTCTTTATTCTTATATTCTTAAAAAATATGAATATTTATGCTAATAGCATAAATTTTGAGAGGAAAAAATTTAATTTAATAGCCGAATTTTTGATCCCGAATTTTTAATTGGTGAACGTATAATATCCGTATAAATCACGTATCCGAATAATTGACGAATCCGTTTTTTAGCCGATTTTTTCAACGAATTTAAAAATTAGAAGACGAATTTTATCCGAATTATACCCGTACCGAATTTTTGCCGAATCCGAATTAACTAACTATG
>Cluster7.3 Length:596bp Superfamily:hAT	TSD:TSD88
CATAGTTAGTTAATTCGCGAATTATTCACGAATTATTGAAAATCTGAATAAAACAGTCCGTATACGATTTATTCCCAAAAAATCAGAATAATACGCGAATTTTTGGGTTAGATTTATTATTCGCGAATAATTCGCGTATGCCGAACTATTCGGCCAAAAAAACGCGCAAATTTTTTGGATAAAATTTCTTTCCGAATTATTGCCGAATTATTCGCGAATTATTGAAAAACTTCATGAACTTCCGAAATATGTGGATCATGAAAAAGATGAAGATGGAGACGACAATAAAATTTGCTATTGCTTTTTTTACTTAATCTACTTTATTTTGTAGCTCTCTTTTTTTATATTTTTAAGAATTTATAACTATGTATGCTAGTAGCATAAATCTAGAGAAAAAAGCTTAGTTTAATAGCCGAATTTTTTATCCCGAATTGTTAATTGGTGAACGTATAATATCCGTATAAATCGCGTATCCGAATAATTGGCGAATCCATTTTTTAAGCCGTATTTTTCAACGAATTTAAAAATTGAGATACGAATTTTATTCGAATTATATCCGTACCGAATTTTTGCCGAATCCGAATTAACTAACTATG
>Cluster78.1 Length:491bp Superfamily:Mutator	TSD:TSD99
GGGTAAATTACACTTTTGGTCCTCAAACTATGAGGCGCGTGACACTTTAGTCCTCGAACTTTAATTTGTTGTAATTTCTGGCTCGAACTATGAGGCGCGTGACACTTTAGTCCTCAAACTTTAATTAGTTGTAATTTCTGGCTCGAACTATAAGGTATGTGATATTTTAGTCCTCGAACTTTCTGAATTGTAGCAATATCCTACTTGATGATGCAACAATAATTAAAATACTATATTACTTCGATATTAGTAATTCATCAATACTTATTCAAAAAAATTGGATTGTGAGACTTGATTGTAATAATTTAGAAAGTTCGAGGACTAAAATATCACATGTCTTATAGTTCGAGCCAGAAATTACAACTAATTAAAGTTCGAGGACTAAAGTGTCACGCACCTCATAGTTCGAGCCAAAAATTACAACAAATTAAAGTTCGAGGACTAAAGTGTCACGCACCTCATAGTTTGAGGACCAAAAGTGTAATTTACCC
>Cluster78.2 Length:377bp Superfamily:Mutator	TSD:TSD99
GGGTAAATTACACTTTTGGTCCTCAAACTATGAGGTACGTGACACTTTGGTCCTCAAACTTTAATTTGTTACAATTTTTTGCTCGAACTTTTTGAATTATTGCAATCAAGTCCCACAACCCAATTTAGTTGGCTAAATATTGACATATTGCTAATATAGAAGTGATGTAACAGTATTATGATTGATGATGCGACAATAATTAAAATACTACATCACTTCTACATCAACAATTTGTCAATATTTAGCCAACTAAATTGGATTGTGGGACTTGATTGTAATAATTTAAAAAGTTTGAGCCAGAAATTACAACAAATTAAAGTTTGAGGACCAAAGTGTCACGCGCCTCATAGTTTGAGGACCAAAAGTGTAATTTACCC
>Cluster80.1 Length:364bp Superfamily:Mutator	TSD:TSD99
GGCTAAATTACATAAAACCCCCCTGTCAAAACCCGATTTTTCACTTTTCCCCCCTGTCATTTAAAAACCTACACTTTGCCCCCTTGTAAAATGAAAAATGTTCACTTCGCCCCCTGCCGTTAGTAATCCGTTAGGGTTCCGTTTATAAAATATTATTATATATTTTTTTATGCCAAAAATGCCCTCAGCCTTCTCTCCTGTGAACATAGTGAGGGGCAAAATGGTCATTTTATCATCACAGTTCACACCGTACCCCCCTGTGAACATTTTTCATTTTACAAGGGGGCAAAGTGTAGGTTTTTAAATGACAGGAGGGGAAAGTGAAAAATCGGATTTTGACAGGGAGGTTTTTTATAATTTAGCC
>Cluster80.2 Length:470bp Superfamily:Mutator	TSD:TSD99
GGCTAAATTACAGAAAACCTCCCTGTCAATACCCGCTTTTTCACTTTCCCCCCTGTCATTCAAAAACCTACACTTTGCCCCCTTAAAAAATAAAAAATGTTCACTTCGGCCCCCGCCGTCAGTGTTCCGTTAGGGTTCCGTTTATATCTTATTTTTTATACCCAAAATACCCCTGAAACCCTCATCCATGCCCACACACATGCCCTCGGCCGCCGCCTCGCCCTCCGCGCTCGCCCTCGCCCACCCCTCTGTCCATGCCCAGACACACGCCCTCGCCCTCCTCCGCCGCCGGGATGAGCAAGATTGGGGAGGAGGAGATGAAGAAGATGAGGATAATTTGGTCATTTTGTCACACCGTACCCTCCTGTGAACATTTTTTATTTTTTAAGGGGGCAAAGTGTAGGTTTTTGAATGACAGGAGGGAAAGTGAAAAAGCGGGTATTGACAGGAAGGTTTTATGTAATTTAGCC
>Cluster81.1 Length:433bp Superfamily:Mutator	TSD:TSD99
CCCTTTTGAAGTTTTTGGGGGGGACACCAAAGCATGAAAAAGTAAAATCATGGTACACCAAATTTCACATAGTTCAATCATGGGACACCAAAGCGTGAAAGAGTGAAATCATGGGACACCAAATTTCACATAGTTCAATCATGAGACACCAAAATAAAAACATAGTTCAATCATGGGACACCAAAATAAAAACATAGTTCAATCATGGGACACTAAAAATTTGGTGTCCCATGATTTCACTATTTCACACTTTGGTGTCCCATGATTTCACTCTTTCACGCTTTGGTGTCCCATGATTGAACTATGTGAAATTTGGTGTCCCATGATTTCACTTTTTCACGTTTTGGTGTCCCATGATTGAACTATGTGAAATTTGGTGTCCCATGATTTCACTCTTTTTCACTTTGGTGTCCCCCCATAAACTTCAAAAAGG
>Cluster81.2 Length:428bp Superfamily:Mutator	TSD:TSD99
CCTTTTTGAAGTTTATGGGGGGACACCAAAGTGAAAAAGAGTGAAATCATGGGACACCAAATTTCACATAGTTCAATCATGGTACACCAAAACGTGAAAGAGTGAAATCATGGGACACCAAATTTCACATAGTTCAATCATGGGACACCAAAGCGTGAAATAGTGAAATCATGGGACACCAAATTATAAAACAATAATATGGGACCTAATTTTTGGTGTCCCATGATTGAACTATGTTTTTATTTTAGTGTCCTATGATTGAACTATGTTTTTATTTTGGTGTCTCATGATTGAACTATGTGAAATTTGGTGTCCCATGATTTCACTATTTCACTCTTTGGTGTCCCATGATTGAACTATGTGAAATTTGGTGTACCATGATTTTACTTTTTCACGCTTTGGTGTCCCCCCCAAAAACTTCAAAAAGG
>Cluster81.3 Length:357bp Superfamily:Mutator	TSD:TSD99
CCCATTTGAAGTTTATGGTGGGGACATCAAAGCGTGAAAGAGTGAAATCATAGTACACCAAATTTCACATAGTTCAATCACAGGACACCAAAATAAAAATAGAAAAGTAGTTGAAAAAGCAATTATAAAACAATTTAATATATGTTTTTTGAAGTTTATGGAGTGGATCCAAATAGCTTATAAGTGAAATCATGGGAAATCAAAATTGAAACAGTGACTAAATTGTTTTTTTTAATCATCTTAGCTATTATTTTTCTATTTTTACTTTGGTGTCCCGTGATTTAACTATGTGAAATTTGGTGTCTCATGATTTCACTCTTTCATACTTTGGTGTCCCTACCATAAACTTCAAAAAGG
>Cluster84.1 Length:442bp Superfamily:Mutator	TSD:TSD99
GGGCTTTTTTTGCATTTGGCCCCCTCAAAAAAATTATTTTCACAAATAACCCCACCAAATTTATAATTACAATTTTGGCCCTATTCCCGCCACGCAGGCGCCACGTAAGCGCCACGTGAGCAAGGGGTGTGGAATAAGTTGAACACGGTAATTCATTCACCGTGTCTAAACACGGTGAATGGTTCACCGTGTCTAGGAAAAATATATGTATTGCGAAAAAATATAAGTATTGAAAAGAAAAATATAAGTATGGAACACGGTGAACCATTCACCGTTTTAACACGGTGAATGGTTCACCGTGTTCAACTTAACGCCCCACCCGCTTGCGTGGCGCTGATGTGGCGCCTGCGTGGCGGGGATAGGGCCAAAATTGTAATTATAAATTTGATAGGGCTATTTGTGAAAAAAAAAATTTTGAGGGGGCCAAATGCAAAAAAAGCCC
>Cluster84.2 Length:418bp Superfamily:Mutator	TSD:TSD99
GGGCTTTTTTTGCATTTGGCCCCCTCAAAAAAATTTTTTTCACAAATAGCCCCATTAATTTTATAATTATAATTTTGGCCCTATCCCTGCCACGCAGGCGCCACGTCAGCGCCACGCGAGCAGGATGGAGGATGTGGAATAAGTTGAACACGGTGAATCATTCACCGTGTTTAAACACGGTGAATGATTCACCGTGTTCAGTAATTATATTGATTCTGTACACAAGTAATATATATTCACGTTTTAGACACGGTGAATGAATTACCGTGTTCAACTTATTCCACATCCTCCATCCCTGCTCGCGTGGCGCTTACGTGGCGCCTGCGTGGCGGGAATAGGACCAAAATTATAATTATAAAATTAATGGGGTTATTTGTAAAAATAATTTTTTTGAGGGGGCCAAATGCAAAAAAAGCCC
>Cluster86.1 Length:444bp Superfamily:Mutator	TSD:TSD99
GGGCTTTTTTTGCAATTAGCCTCCTGAAAAAAATTTATTTTAAAAATAGCCCCAGCAAATTTAAATTTGCAAAAATAGTCCTGGCCCTGCCACGCAGGCGCCACGTCAGCGCCATGCGGGCCGGGCTGGGCCAGATAGTTAAGTTAAACACGGTGAACCATTCACCGTGTCTAAACACGGTGAATGGTTCACCGTGTCTGGAGAAAGAAAAGGGAAAGAAAAAATATACGTATTATGAAAAAGATAAGTATGAAACACGGTGAACCATTCACCGTGTTTGAACACGGTGAATGGTTCACCGTGTTCAACTTAACACCCCAACCCGTCCACGTGGCGCTGATGTGGCGCCTGCGTGGCAAGATCAGGACCATTTTTGCAAATTTAAATTTGCTGAGGCTATTTTTAAAATAATTTTTTTCAGGGGGCTAATTGCAAAAAAAGCCC
>Cluster86.2 Length:411bp Superfamily:Mutator	TSD:TSD99
GGGCTTTTTTTGCATTTGGCCCCCTCAAAAAAATTTATTTTAAAAATAGCCCCAACAAATTTATATTTGCAAAAATGGCCCTAGCCCTGACGCCACGTAAGCGCCACGTGAGCGGGGCTGGGGCCAGTTTGTTAAGTTGAACACGGTGAATCATTCACCGTGTTTAAACACGTGAATGATTCACCGTGTTTGAAAAAAATATAATATATATGTATTGCAGAAAAAATATAAGTATTGAAAAAGGAGAATATAAGTATGGAACACGGTGAACCATTCACCGTGTTCAACTTAACACCATGGCGCTGATGTGGCGCCTGCGTGGCAGGAATAGGGCCAAATTTGTAATTATAAATTTGATGGGGCTATTTGTAAAAAAAAATATTTTGAGAGGGCCAAATGCAAAAAAAGCCC
>Cluster87.1 Length:315bp Superfamily:PIF/Harbinger	TSD:TSD33
GCCACCGTTTGGTTCGGGGTTAAGTAAAAACTTGTTATTCCAGGGATAGAGTTAAGTTCAGGGTTAAGGTGGGGTTAGAGTAATTTTGTGTTTGGTTGAGAATTGGGTTTAGTCCAGATATAGATAAAATAGTGTTTGGTTGGAGTAGGTGGGATAAGAAGGATAGTGGGTAAAATAGTGTTTTGTTTGGTTGGAGTAGTGGGGTGGGGTGGGGTGGGGTGGGGTTAGCTAACCCCACCCCCCAAATTGGGTGTTTGGGAATAACTTCGGGGTTAAGGGGTTATTCCACCCCTTAACCCCGAACCAAACGGGTGC
>Cluster87.2 Length:348bp Superfamily:PIF/Harbinger	TSD:TSD33
GCTACCGTTTGGTTCGGGGTTAAGGAAAAACTAGTTATTCCAGGGATAGGGTTAAGTTTAGGGTTAAGGTGGGGTTAGAGTATTTTTGTGTTTGGTTGGGGGTTGGAGTTAGTCCAGGATAGTGAAAAATAGTGTTTGGTTGGAGTAGGTGGGATAAGAAGGATAGTGGGTTATTATGAATAGAAAATAGTGTTTGGTTGGGGTTTGGTGGGGTTAGGTGGGGTTAGCTAACCCGGGATAACCCATTTGAGGTGGGGTTAGCTAACCCCACCCATTTTTAGAAGTGTTTGGGGATAAAATGGGGGTTAAGGGGTTATTCCACCCCTTAACCCCCAACCAAACGGAGGC
>Cluster87.3 Length:433bp Superfamily:PIF/Harbinger	TSD:TSD33
GCCCCCGTTTGGTTCGGGGTTAAGAAAAAGTAGCTATTCCAGGGATAGGGTTAAGTTCAGGGTTAAAATGGTGTTAAAATTTTTTTGTGTTTGGTTGGAGGTTGGAGTTAGTCTAGGATAGTGAAAAAAAGTGTTTGGTTGGAGTAGGTGGGATAAGAAGATAATGATTGATAAAGAAGAAAAAGGTGAGAGCTCGGGATGCGTGCGGGGTTAAAGTTGGGAGGGGGAGTGGGGTTAATGATTGATAAAGAAGAAAAAGGTGAGGGCTCGGGATGCGTGCGGGGTTAAAGTTGGGAGGGGGAGTGGGGTTAGTAAACCCCACTAACCCGGTTTGGGGTGGGGTTTACTAACCCCACCCCAAAAGAGTGGTGTTTGGGTATAAATTGGGGGTTAAGGGGTTATTCCACCCCTTAACCCCCAACCAAACGGTGGC
>Cluster9.1 Length:1138bp Superfamily:Unknown	TSD:TSD99
GAGGAATGCTTCAATACACCGGCTAAATTAAATCTAGCCGTTCATATTTTAGGGGCGAGATTGACTTTTGCATAATAGTTACCTGCTCAACAGGTTACCATTCGTAAGGATAATATGGGAAAACAAATACAAGCTAATTACCAAATTTGATTAACCCTATACAAATATTTGTTTCCTTATTTAATTTTGTTACTTACCAAATTAGAAAGTGCTAATTTGATAAGTAATAAACCTTTATTTAAACTTATAATTGTGTACATTAAATTCAAATTTAATTTTAATTTTAATTTTAAACGAAAAAATTTATGTTTAAATGAATAGTATATTTCAATTCAAATTGTTAATTTGATATTAAAACGACAGAAATTTCAAAATATTAACTTATTTTAAATTGTAAATTATGTTGTATTTATAAACATAACTTTTATTATTTATTTAAATTAAAGGCTTCTATTTTTAAAATTAAATTCAAGTGCTAATTTGATAGTAAAAACCTTTATTTAAACTTTATAATTGTGTACATTAAATTCAAATTTAATTTTAATTTTAATTTTTAGAACGAAAAAATTTATGTTTAAATGAATAGTATATTTCAATTCAAATTGTTAATTTGATATTAAAACGACACGAAATTTCAAATATATTAACTTATTTTAAATTGTAAATTATGTTGTATTTATAAACATAACTTTTATTATTTATTTAAATTAAAGGCTTCTATTTTTAAAATTAAATTCAAATTGTTCATTCGATAGTAAAAACAACATTAAAGTTTAAAAATATTGATTAAAATTAAATTTTAAATTTAGATTTAAATGTAGATTGACATGGATTTCTCTCTCAACAAAGAAAAAAAGGTAAAATAGCTTCGAGAAAATATCTGTGGGTGAAAAGTTTTAAAATAAAATGGGATATCTTACCAAATTACTAGAGGAGCATTATGGGAATGAAAATAGAAATTTACAAAAAAGCCCTTCATGCTAATTTTACATATGAGGAAATAATTTACCCTTGGTAGGAGGGTGACTGGTACCTATGGCAACAAAAGCCAGTCACCCTCTTAACTAAAAGACATCTCCACCATTCATTTTAAAAAATTTAAGGGCCGAGATCTTTTTGGTGCATAGGAGCATTGCTC
>Cluster9.2 Length:957bp Superfamily:Unknown	TSD:TSD99
GAGAAATGCTTCTATACACCGGCCAATTTAAATCCGACCATTCAAATTTTTGAGGTTAAGATTGACTTTTACACAATGGTAACCTGCTCAACAGGTTACCAATCAATCATAAAGATAATATTTGAAAATATGCATTAGCTAATTACCAAATTTGATAATATCCAACAAATCTTCATTTCCTAATTTAATTTTGTTACTTACCAACTTAGATAATGGCTAATTTCATAAGTGATAAATCTTCATAAATTCGAATTTAAAATTTAACTTGAGTTTAAACTTTATATTTATAATTGTATAAATTAAATTTAAATTTTAGAAAGAAAAATTTATATTTAAACGAGTAAACATTTCAATTCAAATTGTCAATTCAATATTAAACTAACATGAAAGTTCAAAAATGTTAATATCTTTAAAATTGTAATTTAAGTTATAGTGTATTTATAAACTTTTATTATTTATTTAAATAAAAGATTTCTACATTTTAAAGTAAGTTGAAATTGTTAATTCAATATTGAAAAACAGCATTAAATTTCAAAAATATTGATCAAATTTAAATTATAAATTTAGATTTAATTTATATTATACTTAAAAAATAAATTTTGTTAACTATTTAAACATAAAGTTTCGATGTTTGAAAATTAATTTTAAATTATAAATTACTAAATTTATGACTCAATGCGATCATAAATTATTATTAAAATCGGCTTTAAAAATGGATAATTTAATTAAAAATTTATTCTCTCCATGATTTAAGGGTAGTATGCAAAACTTTCCAATATTAGTTATTTAACTTTTTAATATTAGCTCTTTTTTTTTCAAAAAAATTCCTAGATCACATACCTGGTGACCGGTACTTCTTGTGCAATAGCAGGTCATCTTTTTTTATGCATAAATCTTAACCCTTCATTGATTAAAAATAAACGGCTAAGATTACAACGGAGTATTGAAGCATTGCTC
>Cluster9.3 Length:1146bp Superfamily:Unknown	TSD:TSD99
GAGAAATGCTTCAATACACCAGGTAGTAACCTGCTCAACAGGTTACTATTCGTAAGGGTAATATGGGAAAATAAATAAAAACTAATTACCAAATTTAATCAACCCTACACAAATATATGTTTCCTTGTTTAATTTTGTTACTTACCAAATTAGATAGTACTAATTTGATAAGTAATAAATCTTTATAAAATTGAATTTAAAAATAAATTTGAGCTTAAACTTTATAATTGTGTATATTAAATTCAAATTTAATTTTAATTTTAATTTTCTGAATGAAAAAATTTATGTTTAAATGATTAGTATATTTCAAATCAAATTGTTAATTTGATATTAAAATGACACGAAATTTCAAATTAACAATTAACTTATTTGAAATTGTAAATTATGCTGTATTTATAAACATAACTTTTATTTTTTATTTAAATTAAAGGCTTCTATTTTTAAAATTAAATTCAAATTGTTCATTCGATAGTAAAAACAATATTAAAGTTCAAAAATATTGATTAAAATTAAATTTTAAATTTAGATTTAGTTTATATTATAGTTAAAAAAATAAAATTTGTTAACTATTTAAATTAAATTATTCTATGTTTGAAAATTAACTTTCAAACATTCACTTGGGGATAATATTTCATATTCAATTACTAAGAAATTGTATAATATAATTTTTCAGTTGCAATATTTTATATTTACATATAATTTTCGATGCAAAAAATTTTAAATTAGAAACAAATTTAAGAGTTTATTTCATAATCAAATCATACAAATAAATTCAAAATTGGCTAAACTTTTAACCTTGGTTTAAGTCAGGTTCGAGTTTAAGGGGTAGACTAAATGATTTCAATAATATATCATTTTTTATTTAAAATTTGAATGCAATATATTAGTAAAGAAAAGTTAATTTAGGAAAGGTAATTACACACCTTCCTTGTAACGCCAAACCTTTCTAGCTAAAGAGGATATGTTATAAGATGTAAATTTATCAAAATGCCCTTGTTGCAAAAAAAAAAAAAATTTGCCCTGTTAAGAGTTGACCGGTACCGATGGTATCAAATACCGGTCATCCTCTTTTAAAGGGTGCATCTTGGCCGTCCATTTAAAAAATTTTAATGGTTAAGATGTTTTTGGTGTATAGGAGCATTGCTC
>Cluster90.1 Length:401bp Superfamily:PIF/Harbinger	TSD:TSD33
GCCCTTGTTTGGTTGGGGGTTAAGGGGTGGAATAACCCCTTAACCCCCATTTTATCCCCAAACACCCCAAAAAATGGGTGGGGTTAGCTAACCCCACCTCAAATAAATTATCCCGGGTTAGCTAACCCCACCTAACCCCACCAAACTCCAACCAAACACTATTTTCTATTCATAATAACCCACTATCTTTCTTATCACACCTACTCCAACCAATCATTATCCTTCTTTATCAATCATTATCTTCTTATCCCACCTACTCCAACCAAACACTATTTTTCATTATTCTAGACTAACTCCAACCCCCAACCAAACACAAAAAAACTTTAACCCCACTTTAACCCTGAACTTAACTCTATCCCTGGAATAGCTACTTTTTCCTTAACCCCGAACCAAACGGAGGC
>Cluster90.2 Length:319bp Superfamily:PIF/Harbinger	TSD:TSD33
GGCAGTGTTTGGATGGGGATGGGGATAGGGATAGGGATAAGCCCTTATCCCCCCTTTATACCCAAATGCTAATTTTTTACCCGAGAACAGTAGTTCTCGGTTACCTATAATAACCTGTTATAACTATCCCCACCAACACCTCCATTTTCTATATATAACTACCTACTATTTTTCTTATTCCATATTATCTATCCAAACGCTATTTTTCTTATCCCCGGGAACAACCCAATTTTCATCCAAACGCTATTTTTCTTATCCCCATACTTGTACCTATCCCTGTAATAGCTAGTTCTTGCTTATACCCGAACCAAACGGTACC
>Cluster90.3 Length:356bp Superfamily:PIF/Harbinger	TSD:TSD33
GCCCCCGTTTGGTTGGGGGTTAAGGGGTGGAATAACCCCTTAACCCCCAATTTATACCCAAACACCATGAAAAAAGGGTGGGGTTTACTAACCCCACCCCCTTCCCAACTTTAACCCCGCACGCATCCCGAGCTCTCACCTTTTTCTTCTTTATCAATCATTAACCCCACTCCCCTTCCCAACTTTAACCCCGCACGCATCCCGAGCCCTCACCTTTTTTCTTATTTATCAATCATTATCTTTTTATCCCACCTACTCCAACCAAACACAAAAAAATTTTAACACCACTTTAACCCTGAACTTAACCCTATCCCTGGTATAGCTACTTTTTCCTTAACCCCGAACCAAACGGAGGC
>Cluster90.4 Length:433bp Superfamily:PIF/Harbinger	TSD:TSD33
GCCACCGTTTGGTTGGGGGTTAAGGGGTGGAATAACCCCTTAACCCCCAATTTATACCCAAACACCACTCTTTAGGGGTGGGGTTAGTAAACCCCACCCCAAACCGGGTTAGTGGGGTTTACTAACCCCACTCCCCCTCCCAACTTTAACCCCGCACGCATCCCGAGCCCTCACCTTTTTCTTCTTTATCAATCATTAACCCCACTCCCCCTCCCAACTTTAACCCCGCACGCATCCCGAGCCCTCACCTTTTTCTTCTTTATCAATCATTATCTTCTTATCCCACCTACTCCAACCAAACACTTTTTTTCACTATCCTAGACTAACTCCAACCTCCAACCAAACACAAAAAAATTTTAACACCATTTTAACCCTGAACTTAACCCTATCCCTGGAATAGCTACTTTTTCTTAACCCCGAACCAAACGGTGGC
>Cluster92.1 Length:388bp Superfamily:CACTA	TSD:TSD33
CACTACAAAAAATGTTACATTTAAGGACGCTCTTTTTTATATTTTACGATGCTTAAAAGCGTCCCAATATATTCCAACGTCACTTTTGAAAGCGTCGGTCAAAGCGTCGGCAAATGAAGAGTCGCCACGCATATATCGACGCTTATACCAAGCGTCGGTAAAATATATTCTGATGCTTTAAAGTGTCAGGATTTTTGAAATCCTGACGCTTTAAAGCGTCGAAAAATTAAAAATAATAGTAAAATTTATCATCATTTAATAAATTGTTTGATATCATATGACGACGCTTTTTGAAGCGTCGGTATTTTCTATATTGTAAAAACGCTTGGAGACGCTTCCCCTAAGCGTCGTCTAAAAAGCGTCCTTATATTAAATTTTTTTTGTAGTG
>Cluster92.2 Length:401bp Superfamily:CACTA	TSD:TSD33
CACTACAAGAAAATTAATATTTAAGGACGCTTTTTTTATATTTAACGATACTTAAAAGCGTCCCAATATAGTCTAGCATTACATTTGAAAGCGTCGGTTAAAGCATCAGCAAATGAAGAGTCGCCACGTATATACCGACGTTTATACCAAGCGTCGGTAAAATATATTCTGACACTTTAAAGCGTCAATTAGAATTTTTTAAAATTCTAACGCTTTAAAGTGTCGAAAAATTAAAAATAATAGTAAAATTTATCATTTAATAAATTGGTTTGATATAATAGAGAGTTCATATGATGACACTTTTTGAAGCGTCGGTATTTGCTATATTGTAGGGACGCTTGGGGACGCTTCTTCCAAGCGTCATCTAAAAAACATTCTTATATTGAGATTTTTTTGTAGTG
>Cluster1 Length:1392bp Superfamily:Unknown	TSD:TSD99
GAGAAATGATTCGGTACTTTTTTAAAAAAAAAATAAAAAAGATCTTAACCGTTGATTAATAGAGGGTAAAAATGTAACTTTAATACTTAGCAGGTAAAAGGATTATTTTATTCAAGGTTAGTTTGGTAATTAAATAATACAATATTTAAAGAAACTTTTAATTGAGGTCCTAAATTTATGCATTAATTAGCACTAATTTAGGAAATTAATTGATTAACCAAATTTATGCAATTATTAGGCATTAATTTAGGAATCTACTTTAAATGTTTTAGTGTTTCTCAAATTATGCATTAATTTAAATTATAGAAATTTTAGAAATAGTTTTATTTCTAAATACGATGAATTTAAATTTTAAAAATTAAATACTTAAAATTTAAAAGTGAAATTTAAATTAGAGGAATTTCATATTACTATTTAAAAACTAAATTTCTACCAAGATTTAAAATACAGTTTATTCGCACCAGTTTAAAACGTAATGCATAAAAAACTTAGAGAGTAAGATTTCTACAACTAGATTTCTCTAGAGGAATTTCATATTACTATTTAAATTTTAAATTCAATGATTTAAAAACTAGATTGAACCGATTGATTTGACTGATCAGACTTTGACCTATTCTATCAAGAATCTGATTTTAACCTATTGAACCGAATAACATTAAGAACAATTTGGAACCGGTAAAGATAATAAATATTTTAAACAGAATGATAATTTAACTGTTAGAGCTAATAAATATTTTAAATATAATTTTAAACATATAAATTAAAAAGATTAGAATTATTGGTGAGAAAAAAAATAGTTAGGAATTTGAATTCGAATCTGACTAACAATCACAAAACTTATTTCCGAACTCGACGGATTTCAAAAATCCATATCCAAATTCAAAACTGACCAATTTTTCGAAACCCAAAACCAAACCTAAACCAGAAGACTAGAATTCAAACAATTATTTCTGTTTACCATATTTCAAAGTATTTATATGAAACTTAAATTTTTAAAATATAAATTTGAATATAATATTAAATTTTAAATTTAAAAGTGAAATTTAAATTAGAGGAATTTCATATTACTATTTAAAGTTTAAATTCAATGATCATATTGTCAAATCATTTGAAATTTTTCTTATATGAAATGCCAAATTATGAAAGGAAAGATAGAGAGAGAAAAAGGAAACAAAGAAAAAATAAAAATTTTGAAAATATAGTAGATGTAAAATGACTAAATTGCCCATGTATTAAAAGACAAAAATATCCTTTTTTGAGGTACCTGGTAACCGGTACCTCTCCCAAAGTGACCTGCTATTGCAGGTCACAATTTTAAAAAAACTAAATCTGAGCCGTTGAATACGCGTGAATGAACGGTAACAAAAAAAAAAAAGTATAGAAGCATTACTC
>Cluster10 Length:1119bp Superfamily:hAT	TSD:TSD88
CAAGGTTTAAAGTGCCGTGGCACGGGGGCGTGCCGCTGTCTGCCTGGCACGGTACGGCACCGGCACGCTTCCGTGCCGACACATGGTACGCTTGCGTGCCGATGGATACGCACGACCTCCTACTGGCACGCTTTGGCACGGACTTATTTCAGTTTTTTTGGTTCCAATAAGCTCTTATAATGTTATTTTGAAAGATTTAATCAAATAATTATGAATATTTGCTATGTATAGCTTACTATACTCATCAATTAACATATTTGTAAGCTTTTTTGTATGTAAAGTACAATTATACCTGATGCAGAATAGAAATTTTTACAGGTTAGAATTTTTAAAATGCAAAGACATCTTTTTTTCTTTTTTTCTTTTGACCATATTACAGTCTTTCTTTTATAAAATACAAAAAAATAATTTTAAAAATTATTTGAAAAAATTATTTTAAAAAGTATTTGAAAAAAATTATTTTTTTAATTAATTTTTTCAAAAAATTAGTAGATCTATCAAAAAAATTAAGCAATAAATTATATGACAAATAAATTAAATAAATTTAAGTATCAATTGATTTAATTTAGCTTTTAATTTTATCAGTATTTTCAATCTTCTAGCGCAAAAATAAAATTTTATGTTTGATGTGGCTCAAAATTTGTTTATTGAGTTCGATTTTGTTCCCTTAATTCGCCAAAAATTTCGCGGTGCGACAAATTTTGATAAAATAATTTGTGAAGAAAAAATAGATATCTGTGGTGGAAGCGGAGGGCTCGGACAAATCTTTTGTCCGTATATTGATAAACAAAAAAAATTAAATTATAATTTTTTTGACTTACCTAATAAGTAAATTTTCGATTTGCAATGTCTTTGGGGGGGCGTGGGGTACCCAGAATGCTTTGGATATCCCAAAGAACAAAACAAAAAAAAAAAAAAAAGCAAAAAAAAAAAAGCACAGTGCCGGCACGGCACTGTGCCGTGGCACGCTGCGCCGTGCCGCTCTGTCTCGTGCGGCACGGCGCTGCGTGCCGCGGCACGGAGGGGGGTCCGAGACCCCCCCTGTACCGTGCCACCTTCTTGGTGGCACGGTACGTGCCGCCCCGTGCCGTACGGCACGGGGCGGCACTTTAAACCTTG
>Cluster104 Length:377bp Superfamily:Mutator	TSD:TSD99
GGGTAAATTGCACTTTTGGTCCTCAAACTATGAGGCTGGTGACACTTTGGTCCTCAAACTTTAATTTGTTATAATTTTTGGCTCGAACTTTTAGAATTATTGCAATCAAGTCCTATAACCTAATTTAGTTGACTAAATATTGATATATTACTAATATAGAAGTGATGTAATAGTATTGTGATTGATGATGCGCCAATAATTAAGATGTTACATCACTTTTACATCAATGATACATCAATATTTAGTCAACTAAATTGGATTGTGGGACTTGATTGCAATAATTCTAAAAGTTTGAGCTAGAAATTATAACAAATTAAAATTTGAGGACCAAAATGTCACCCGCCTCATAGTTTGAGGACCAAATGTGCAATTTACCC
>Cluster107 Length:358bp Superfamily:hAT	TSD:TSD88
CCTAGTTAGTAAATTCGCGAATTATTCGCGAATTATTGAAAATCCGAATTAAACGGTCCGTTTACGAATTTTTCCGAAAGAAAGAGAATTATTCGCGAATTTTTGGGCCAGCCGAATTATTCGCGAATATTCCGAATTATTCGCGAATTATTGCCGAATTATTGAAAATATGAATAAAAAACTTATAATTTTTATTTTTAAATATAAATTATTTTATATTTTATATCTTATATTTTATATTTTATACCGAATCCGTTTTTTAAGCCGAATTTTTCAACGAATTTAAAAATTAGAAAACGAATTTTATGCGTATTATATCCGTACCGAATTTTTGCCGAATCCGAATTAACTAACTATG
>Cluster109 Length:363bp Superfamily:Mutator	TSD:TSD99
GGTAAAAATGTATAAAACTTACCTGAACTATGGACCATTTTGATTTGGCTACCCAACCTTTCAAAATTTTGATTTTACTACCCAACCTTTCAATTTGTTTGATTTGAGTCAGTCAACGGCACTTTGACTTCAAAATTTGAATGCATTGTTTATCTTTACAGGTTTAGTTAGTATATTTCATGCAATTCTCGCAACTATAAATTCATTAAAGTAAGTAATTAGCTTAAATTTTGAAGTCAAAGTACTGTTGACTAACTCAAATCAAATAAATTGAAAGGTTGGGTAGTAAAATCAAAATTTTGAAAGGTTGGGTAGCCAATTCAAAATGGTCCATAGTTCAGGTAAGTTCTATACGTTTTTACC
>Cluster110 Length:344bp Superfamily:Unknown	TSD:TSD33
GGGGGTGTTTGGTTCGTCGGAAAAGCGTGGAAAAAAGTTTTCCGAGAAAAAAGTTTTCCATGGAAAACCTCTTTTTCAGTTTTTCGTCCGTTTGGTTTCAAGGAAAACTAGCTTTTTTGGAAATTTGTTTTCCAAATTTCATGGAAAATTAATGTTTTTGTTTTCCAAATTTTTTTTAGGAAAACGAAAATGCTAGTTTTCCATAAAATTTGGAAAAAAGCTTTCCAAAAAAGCTAGTTTTTTTTGGAACCAAACGGACGAAAAACTGAAAAAGAGGTTTTCCATGGAAAACTTTTTTCTCGAAAAAATTTTTTCCACACTTTTCTGAGGAACCAAACAGCCCC
>Cluster114 Length:350bp Superfamily:PIF/Harbinger	TSD:TSD33
GGGGCCGTTTGGTTCAAGGTTTGTAATATTCTGGGAATGTTGTATATTTTATATTTGGAATGGCAAGTTTGTTACTAACTTATCAAGCCACTTGGGTTGGGAGGTTGTTAAGAACTAGTATATTCTTATTAATGGACTACTAATGATTCCCATCAAGCATGAAAATGAGAATACCTCCTAACCCATGATAATCTAGTATTCCTACCACCTAGGAATCTACAATGATTCCACTACTTCACTAACACCTTTTACAACTACCCAACTTGAGTTGAATGGTAATGATTTGAATATTTTCAATAGAAAATATGGAGGATTACCGGAATATTACAAACCGTGAACCAAACGGGCCC
>Cluster116 Length:343bp Superfamily:hAT	TSD:TSD88
GTTCCTAAATTCACGGGTAGCCGTGCCCGGCATAGGTGGCACGGCATGGCACGGTTGTTCTATGGCCGTGCTATGTCTGGGGCACGGCTACCGTGTCGAGTTTTGGGAGATAAGAAATTTAATCATTCATTAAAAGAGTTATTTCAAGTTTTCTAAACTATTTTTATGTATTATTTATCAATCTTATAAAACAACGATTTCTTTTATTTATAAAGTACGATAATACACAGCCGTGTGTTCTTAAAAAAACTGGCCGTGCGTAGCCGTGCCGAGCCGTGCGTGGCACGGCATGGCACGGCCGTTCAAAGGCCGTGCTGGGGCACGGTGCCGTGAATTTAGGAAC
>Cluster120 Length:331bp Superfamily:hAT	TSD:TSD88
CAGGGACGGAGCTATTGAGGGGCCCACAGTGGCCATGGCCCCCCCTAAATTTTTTAAAATTATATAAAAGTCCTTTATAATAAAAATTAAAATATTATAAATTTTAATTTTAGGGGGCCAAATTAATTTTTTTAACAAAATTTGTGTCTCAATTTTTTTTCGAATTTTTTGGTCCTTTTCCTTCAACTCTTACAGTCTTGTTCCTTTTTGAGCATATTGTCGTTATCAGTGAATCTGACAAATTTTTTTTCTTACTATCCGAGATCGAATTTTTTTCCTATCAAATCTAAATTTTGGCCCCCCCGAATCTTAATTTCTGGCTTCGTCCCTG
>Cluster121 Length:342bp Superfamily:hAT	TSD:TSD88
TAGGGATGCAAATGGATCCGGGTTGGTGGAGCTCCGCCCCGATCCGCCCCGAATGGGGTGGTAAGTGGGAACAAAAAATATAAAAAAATATAACCCGCCCCGAATCCGCCCCGATCCGCCAAGTAAATGGAGCGGGAGGTGGGAGACTCTTTTCTTCCTTCAATCCGCCCCGATCCGTCAAAAATCCGGCTCCCGCCCCGATCCGCCCCGAATGGAGCGGTAAGTGGGAGCCAAAAATAAAATGAAAAGTAACCCGCCCCGAATCCGCCCCGCCCCGATAAGAAATGGAGCGGGAGGTGGGGGAACTCTCCCGCCCCCGGATCCGCCCCGTTTGCATCCCTA
>Cluster125 Length:305bp Superfamily:PIF/Harbinger	TSD:TSD33
GGCCCTGTTTGGATGCATGAATATCTTATTCCGAATATACCTTTGATTTACTCAAGAAGTTGTAGTATTTGGTAGATGAGAAATGTGATCAAACGTCTAGAATGGAATAACATATTTCACTTTCTAGTCAATTTTTCAGAATAAGATAAATCACCTTGTAGGTGAAATATGTTATCCTACCAAATCATGGATGACAAGACCTTTCAAGGAGCAAAAATCAAACTTTTTGCCTCCAATCACACAAGAAAAACTTCATGCCGAATAAGTTATTCAAGGATAACTTATTCCAACATCCAAACAAGGCC
>Cluster126 Length:304bp Superfamily:PIF/Harbinger	TSD:TSD33
GGCCCTGTTTGGATGTCGGAATAAGTTATCCAAGGATAACTTATTCCGTATAAGAATTTTCTAGTATGATTGTAAGTAAGGAGTTTGATTTTTGCTCCTTCAAAGGTCTTGCTATCCATGATTTGGTAGGATAGCATATTTCACCTACGAGGTGATTTATCTTATCCAAAAAAATGACTTGAAGGCCGAATATAGTATCCAATTCTAAACATTTGATCACACTCCTTATCAATCAAATGTACAAATTTCTTGAGTAAATTAAGGAGATATACCGAACAAGATATTCATGCATCCAAACAGGGCC
>Cluster13 Length:988bp Superfamily:hAT	TSD:TSD88
CAGTGTTTAAAAAAGCCCAAGGCGCACCTAGGCGCAAAGGGCTGTTGGAGCCTAGGCGCAAAGGCGCAGGCGCGCGCCCGAGAGAGGTCAAGCGCACACTTTCATAGAATTTTGAAATAAGTAAATAACCAAGAAGTGTCTTACTATACTTTCTAATAATTATTAAGTAGCACTAAATATACTCTATAAAATCATATTATCACAATAAATATTCTATAATTACCCAAATAATCACGTTTCCAAAAGGAAAAAAATTAAGAAAAGAAAACAAGCCAAGCAACATATATGATAATTTTGAAAAAGAAAATAACATAGATAAAAGTAAAGAACAAATTACCTTTTTTATCTCCAAATAAAGGCCAGCATAAAGGTAACTATTAATTCACAAACATATAGAAAATTTTGATGTGAAAAGCATATAATTATAAGCACAAGATCATAAAAAGTAATATGCATAAAAGTTTAAAGTTTCAAGCCAAAAATCATTAAAAAAGCATCATGATCATGTGAAAGCAGTGATTAAAAAAGCGCGCCTTAATATAGAGGGAGAGGCGAGTTGAGTTGAAGAAGCAGAGAGGGATAGCCGGAGGCAACCGGAGGTGATGGACGAGCGGGAGAGAGGATCGGTCCGAGCGGAGAGAGGGAGAGGGAGCGGACTCAGCGAGAGGAGAGGGAGCGGACTCGGCGAGAGAGAGATGGAGCGGATAGATGTTTAGGGTTTAGAACTTTAGATTAGATTGGTTTTGGGTTTATTTTACATGTTTTAAACCCATTAGACCAATAAATATAGGATCCAAACCCATTAAAGCATATATTTTTAGATCCAAACCCGGTAGGATCAAATATATATTAGGCGCGCCTTTCTTGCGCCTTGCGCCTTGCCCTAGGCGCGCGCCTAGGCAATGGCGCCCGCCTAGGGGCTGCCTAGGCGCTGGCCATTGAGCCTAGCGCCTAGGCGCGCGCCTAAGGCGCGCTTTTTTAATCACTG
>Cluster130 Length:296bp Superfamily:CACTA	TSD:TSD33
CACTACAACAAAATATATTTTAGACGACGCTTTTTAGACGACGCTTTATTCTAGCGTCTTTAATATTTGGCATGTGCCGACACTATGATTAAGCGTCGCCAATAAACATATTTTTATCAAATATTGATAAAAATTTTTCGACGCTATATTAAAGCGTCGGTATATTTATCCCGACATGTTTACTTAACGACTCTTTACTCGACGCTTTTACAAGCGTCGGGATTATTCTTGCCGACGCTTTAAAGCGTCGCTAGTTATTGTTTAAAGTGTCCTTAAGTGCAAGATTTGTTGTAGTG
>Cluster132 Length:273bp Superfamily:Unknown	TSD:TSD33
GGCCTAGTTTGGTAATGTGGTGGCTAAAAGCACCATTTTTATACTATAAAAGGCCCAAAAAATTTAAAAGCGCTTTCAATCTTTCCTTCTTTTATACTATAAAATTGCGGTTGCAACCGCCACTGGAGAAGCATGTGGCATGCTTCTCCAGTGGCGGTTGCAACCGCAATTTTAAAGTATTAGAGAAGGAAAGATTGAAAGCGCTTTTAAATTTTTTGGGTCTTCCATAGTATAAAAATGGTGCTTTTAGCCACCACATTACCAAACTAGGCC
>Cluster133 Length:256bp Superfamily:Mutator	TSD:TSD99
GGACAAAAATTTTATGGGCATCGTTCCCAAACTAATAGTTTGGGGACGATGCGGATGGGCGCCGCGTGGCCGGCGCGCGCCCATCCTCACCCTCCTTTCCTCTCCTCTTCTCTCTCTCTCTCTCTAAAAATTGAGGCCACTTTTTTTTTTTTTTTTTTGTAGGGGAGGGCGAGGATGGGCGCGGCAGCCACGTGGCGCCCATCCGCATCGTCCCCAAACTTTTAGTTTGGAGACGATGCCCATAAAATTTTTGTCC
>Cluster136 Length:253bp Superfamily:Mutator	TSD:TSD99
GGGCAAAAATTGTATGGACATAGTGTCCAAATTAACATTTTTGGGGACGCTTCGGATGGGCGCCACGTGGCTCGCAGGCGTCCATCTCACCGTCCTTTTTTTTTCTTAAAAAAATGTGATTTTTTTTTAGAGAGAGAAAGAAGTAGAGGAAGGAAAAGGGACGGTGGGATGGACGCCTGCGAGCCACGTGGCGCCCATCCAGAGCATTCCCAAAAATGCTAATTTGGACACTATGTCCATACAATTTTTGCCC
>Cluster137 Length:253bp Superfamily:Mutator	TSD:TSD99
GGGCAAAAATTGTATGGACATAGTGTCCAAATTAGCATTTTTGGGGATGCTCTGGATGGGCGCCACGTGGCTCGCAGGCGCCCATCCCACCGTCCCTTTTCCTTCCTCTACTTCTTTCTCTCTCTAAAAAAAAATCACATTTTTTTAAGAAAAAAAAGGGACGGTGAGATGGATGCCTGCGAGCCACGTGGCGCCCATCCGGAGCGTCCCCAAAAATGTTAATTTGGACACTATGTCCATACAATTTTTGCCC
>Cluster138 Length:231bp Superfamily:PIF/Harbinger	TSD:TSD33
GGCTTCGTTTGGGATTGCGGGGAGATTGCGTTACGTGCGGTGAGAAAGTACGTTGGAAAAATACCCTGTTTGTTTCCGTACGTAATATTGCGTTCCGCATATCGCGATGAGTCGGTTACGATATATTTTCTGCGGTCCCACCGGAGAACGCAGAAGCATATCCCTATATGCTTTTTCCTCAACTCCATTTTATCTAATAGCGTTAGATAGACCTCAATACCAAACTAAGCC
>Cluster140 Length:242bp Superfamily:Mutator	TSD:TSD99
GGACAAAAATTTGGTGGACATAGTCCCCAAACATAATAATTTGGGGATTGTCCGGATCGGCGCCATGTGGCAAGTTGTATCCATCTCAACCGTCCAAAAAAAATATTATTTTTACTGGATTAAAATATTTAAAAATTTATTTTTGTTGGGCGGTTGAGATGAGCTCGGCTTGCCACATGGCGCCGATCCGGACAATCCCCAAAATATTATGTTTGGGAACTATGTCCATCAAATTTTTGTCC
>Cluster141 Length:242bp Superfamily:Mutator	TSD:TSD99
GGACAAAAATTTGATGGACATAGTCCCCAAACATAATATTTTGGGGATTGTCCAGATCGGCGCCATGTGGCAAGCCGAGCTCATCTCAACCGCCCAATAAAAATAATTTTTTAAATATTTTAATCCAGTAAAAATAATATTTTTTTTGGACGATTGAGATGGATACAGCTTGCCACATGGCGCCGATCCGGACAATCCCCAAACTATTATGTTTGGGGACTATGTCCACCAAATTTTTGTCC
>Cluster143 Length:233bp Superfamily:Mutator	TSD:TSD99
GGACAAAAATTTTATGGGCATAGTCCCCAAACTAATTAGTTTGGGGACTATGCGGATCGGCGCCACGTGGCCGATCCGACGGCTACGTTTCTCAGTTGCTTTTTCTCTCTCTCTCTAAAAACACAGGATTTTTTTTTCTTTCCATCCGTGGCCGTCGGATCGGCCACGTGGCGCCGATCCGCATAATCCCCAAACTAATTAGTTTGGGGACTATGCCCATAAAATTTTTGTCC
>Cluster145 Length:230bp Superfamily:PIF/Harbinger	TSD:TSD33
CCGAAGCAAACCCTAACGCCCCTCTAACGCAATGCACGCCACTCTTTCATGCTACCTTTTTATAGAACAAACAAAGGCATGCATTATAACGCAAGGCGTATAGCGCTACTCAGCCAATGCTATATAAAAGACGCCAGGGTGGCCTCTTGCGTCTTCGTATAGGGATATATAAAAAAGAGTTGAGGTAAAATAGATTATCGCAATCTATCTGGAGTTATGGTTTGATTCGG
>Cluster149 Length:214bp Superfamily:Unknown	TSD:TSD99
GGGATAATATCTAATATACCCTTCAAAATTTCAAAAATATTTAATATACTCTTGATTGACCAAAATATCCTTATTGATTTCTAAAAATTCCTTCAAATATTCCCTAACCCTAGGGTTTACTAATGAGATTTGGAATTTAGAAGGATATTTTGAGAATTTAAGGATAAATTTAAAAATTTTGAATAGTAGTGAGGGATATATAAGCAAAAACCCC
>Cluster150 Length:193bp Superfamily:Mutator	TSD:TSD99
GAGAAATGCTACTTGTACACCCAAAAGTTGGGTGTAAATCTTACACCCACCCATCCAAGGGTTTAGACAACCCTTTTGGGTTTTTAATATTAAAAAAAAAGAGATTGATAAGACTAGTGTGAAAATATTGGCCCTTGGATGGGTAGGGTGTAAGATTTACACCCACTTTTTGGGTGTACAAGTAGCATTGCTC
>Cluster154 Length:190bp Superfamily:Unknown	TSD:TSD99
GAAAAATTCTAGAATGCAACGGGTATATTAGTGACGTGGCGTAACAAACCAATCAAATTAATCCTTTTAAGAATATATGTCCCATCATGATTGTAAAAAAGTATTTTTATTGTACTTTTGTTTGAAAAGAAGGAATGTGATTGGCTTGTTATTGATGACGTGGTGCAAGTGTGACAGTGTAGAATTCCTC
>Cluster18 Length:840bp Superfamily:Unknown	TSD:TSD99
GGGATAATTGCCTATATACCCTTCATGCGTTCGGAAATATCCGATCTACCCCTACTTTTTTTTTCTTTCTAAAATGCCCCTCATATGTTCCACCGTTATTCCAAAATACCCCCGCAGTTATCCCCTGTTAGCTTAACTCGGGTTAAACATGGGTTAAATCTATACTAGAGTTAAAATCTAAACAAAATACCTATTTTGCCCCTACCTTATTATACTAATCCCTAAGATTATCCTCTCTTTCTTCCCCAACTTGGTCGCCACCACCGGCCGGCTCCTCCGCCACCACCGGCCGGCTCCTCCGCCTCCACCTCGCCTCATCTCCTCCCAGACCACCACCACCTCCCACACCTCCACCTCCAACACCACCCCTCTCGTCGCTCTCGTCGTCCTCTTCCACCGCTGCTCTCGTCGTCGCCGTCGTCCTCCTCCTCCGCCGCCTTGGCCGGCGCCGGGAGCAAGAGGGCCGCAGCGACGATCCCATCTCTCGCCGCTCTCGTCGTCCTTCTCCTCCTCCGCTGCCTTGGCCGGCGCCGGGAGCAAGAGGGCCGCAGCGCCATCGGACCCCTGCACGCCCTCTGCTCCGGATCCGGCTGAAGGGCAAATAAGAAAAGTATTTGCTATATGAAGGGTATATAAGAAAAGTTTGTTACGGTACAAGGGTATATTGGAATGGGCAAAATGGTAATTTTTCAGAGATAACGGCAGCTCACTAACGGAACTTAACTCCAGGGGTATTTTAGAAAAACTTGGAACATAAGAAGGGTATTTTCAATATTAGCCTTCTAAGAGGGGTAAATAAGAAAACCGGAAACTTTTCAGGGGTATATAGGCAATTGCCCC
>Cluster20 Length:833bp Superfamily:Mutator	TSD:TSD99
GGGTTAATTTCACTGGTGCCCTTCAAAAGATTGATAATATCGTAAATACCCTCACAAAATCAGTAATATCATAATTACCCCTCTAAATATATAGATTCTTTCAAATCTACCCTTATTTGCAAACTCCGTTAAATTCATATGGGATTAAAAATTAATTACCGATTTTGCCCTTGATCCTTGAAAGGTGTTGGAGGTTATAGTGAGAAAATATATATTCAACCCCCTCAACTATAGGCTATTTTGAAAAAGTTCCCTAATTTTTTTTTCCTGTATAAAAAACCCATTCAATTTTTATTTTTTTGATTTAAATTAATTCCATTAATTAAATTATATACTTTGTTCAAAATTAAAACACTCCATTAGCAACTAACTATTAAATCTATAATTTCTTTAAATAAAAGTTTAAGCTGTTAAATTTGATGTAACAACTATAATTTTCATTTAAAGTAATTCTAGATTTAATAATTAGTTGCTAATGGAGTGTCTTGATTTTGAACAAAATATTTAATTTAATTAATGAAATTATTTTAAATCAAATAAATAAAAATTGAATGGGTCTTTATACAGGAAAAAAAATTAGGGAACTTTTTCAAAATAGCCTATAGTTGAGGGGGTTGAATATATATTTTCTCACTATAACCTTCAACACCTTTCAAGGATCAAGGGCAAAATCGGTAAGTAATTTTTAATCCCATATGAATTTAACGGAGTTTGCAAATAAGGGTAGATTTGAAAGAATCTATATATTTAGAGGGGTAATTATGATATTACTGATTTTGTGAGGGTATTTACGATATTATCAATCTTTTGAAGGGTACCAGTGAAATTAACCC
>Cluster23 Length:738bp Superfamily:PIF/Harbinger	TSD:TSD33
GGGCGTGTTTGGTTCGAAGTCGGAGTCGGAATCGGAATCGGAATCAAAATAAGCTGGAATCGGAATCGGAATGACTCATTACCTAATTCTGTTTGGTTCATCACCTGAATCGGAATCGGAATAAATCATTCCCATTGTCGGTGTTTGGTTCAGGTGGATATAAAAAACGTAATCAAATTAATATACTAACATTATCTTTATAATATATTAATTTAAATTCAAATTAAAAATTAAATATTAAAAATTTACATCAAAATTTTGAAATAATGTCAAAATTTTAAATCTATTTTTAAAAAAATTAAACTTTGAAGTTGAGTGGATAATTCAAAATATAAACTAAATTAAGTTTAAATAAAATTTGAATAAACTTTATATAAATTAAAATTTAATTTAAATTCAAATTCATAAGTTAGATTCGAAATACTTGATTAAATTTTAATTTTTAATTTAAGTTCAAATTAAAATTTAAAATTATATATTTAATTTTTAAATTTTAACTCATATTTTAATTAAAAAAGTTGAAAAAATAAATTTAATCCGAATAAATATCCATTCCGTCCGGATTCAACTTCCAATCCGGCCTCCTAGGCCGGATTGAAAAAAGAGGTGATTGGGGGATTCCCATTCCACTCGGGAATCGGAATCGGAATGGGACTCCCGCGTACCAAACACCCACAAACGGATTCACCCATTCCGATTCCGATTCCAGGGTGAAAAAGAAGCGAACCAAACACGCCC
>Cluster26 Length:709bp Superfamily:PIF/Harbinger	TSD:TSD33
GGGCATGTTTGTTTCAACGTAAGTAGACTTGGGGTGGAAGTGGACTTTGAGTTGAAGTGGAGTTGGGGTGAAAATTAGTTCACTTCTGCTGTTTGTTTCTAACTGTGGAAGTGCAGTTCTGCGAGTTCTGTTGTTTGTTTGGTAGGAAGTAGATGACGTAAAAAGTGTAGCTCTCCACCCCCGGTATACTTACCTCCAAAGTGATATCATTGTCTATTTTGTAACTTATAGTGAATAATAAATTATAATAAATAAAAATTAATATAATTATATATGTATATAATTATATATATGTATAATTATAAAATAAAATTTTAAAAAATTATATTATTTGTTTGCATATAAATTATAATAATGCAACAAATAAAATTCTAAAGTTAAAAAATTATTAACATTTAACAAATTCATTTTTCATCATTTTCTAAATATACAAATTAAACAAAAAATATATTAAAGCTTACCTAATCAAATTTGATCATATTTTAGAAGAGGTAACCCTAACACATTAATCCATTCTTGCCTTTTTTTCACTTCACCGGAATTGACTTCGCCCCATGGGAGGGCGAAGTCAAGTTCATTATTTTAGGTGAACTGGACTTTCGGGCGTAATAAAATTACGGTGAACCAAACAGCGGAAGTGGTCAGTTTTCACCGAAAATCACTTCCCCCGTCCCACTTCCACCCCACTTCCCTCGAAACAAACAGGCCC
>Cluster27 Length:781bp Superfamily:PIF/Harbinger	TSD:TSD33
GGCAGCGTTTGGTTCGGGAACAGGGGGGGAATAAGCCCTTGTTCCCCCCTTTGTTCCCAAACGTAAATTTTGGTACCCGAGAACAGTAGTTCTCGGATTTCTGGAATAAGCTGGTATAATCTGGTATAAGTCTGGAACTGCTGTTCCACCCTTTTTCCTGGAACAAGCTTGTTCCCAAGTGGGAACAAGGTTAATTAAAGTCTAAATTTAATTTTAATTATGGTATTAAATCATTAATTAATCTAATTAATATATTTAAATTATTATTTATTGCTTAAATAATAAAATAATTAATTAATTTATTATTTATAATTAATTAGCTAATTAATTATTAATAATTTAATGTGTTTATCCATAAACTAATATTTATATTGATCAACCATTAATATTTTTATTAATCTAATTAATTTTTTTTACTAGTTATCTAACTAAAATAATTTACTAACTAATTAAAAAGTTAAATTATTTTTTATATTTAATTAATTAATTAATATATTTTTATTATCTTATACAATATTCATAGCTAATAAATTTATTAATTTATTAAATTATTTTTAATTAATATTTTGATGTTAATTAATTAGATAAAATAATTTTAATTTAAAATTATAACTCTTATTCCTCTTGTTCCAATCTAACCATCCAAACACTATTTACCTTATTCCTAGAAACAACCCAATTTTCATCCAAACGCAAAATTGGTCTAGTTCCTGCTTATACCTGAACTTGTATCTATCTCTGAAATAAGCAGTTCTTACTTATACCCGAACCAAACGCAGCC
>Cluster32 Length:742bp Superfamily:Unknown	TSD:TSD99
GAGGAATGCTTCAATACACCATAAATATTAAAATTTAATTCCTTAATTAGTAAAGGGTATAGTTGGGATTTACATGAAGTAACCTGTTGAACAGGTTACCGATTTGAATTAGTTAATATGACAATATTGAAAAAAAAAATAGTATATACCAAATTTGTCAGCATCCTTTAAATATTAAATATCTTATTTACTTTGGTAACTTACCAAATTAGATAATACCCAATTTGTTAAGTATCCAGCTCAAAAAAATATTGAATTTAAATTTAATTTTTGAAGTTGGTATTGTAATGTAAAATTTTAATTTTGAAATTTATATTAAACTTTTAAATTTGAATCTAAATTGAACTTTTAATCTTAAAGCCAAATTTTAATTTTTGATTTAAATTGAAATTTTGAATTGGAACTAAAAGTTTTATTTTAAATTTGTGTTTTATATTTAAAAAAATTGAATTTGATTTATAAAGTTTTAAATGTTGTTTTGAATTTAAATTTACAGTTTGGTTGTAATTTGAAATTCAACTATTGTTGTAGGTATTTAAGAAGGTCACAATATTCTTAGTTGGATAAAACTGGTTTTGTAGACCAAAATATTTTACAAAGACTAAAATACCCTTTAAATAGGTACCTGGTGAATGGTACCTATGCTTCAATAGCAGGTCACCTCTAGAATCATATTAAATCTAAACCATCTATTAAGAAAAATAAATGGTCAAGATTTATATGGTGTATTGAAGTATTACTC
>Cluster36 Length:693bp Superfamily:PIF/Harbinger	TSD:TSD33
GGGCATGTTTGTTTGGGTGGAAGTGGGGTGGAAGTGGAGAGGAGGGAAGTCGTTTTCGCCCTAAACGACCACTTCCGTTGTTTGGTTCGCCGTAAAAAAGTTACGGTCGAAACTCGAGTTAACCTCAAACGGCGTAATTGACTTCGCCCCATCGTGGGCCGAAGTCAATTACGGTGAAGAGAGGTGAAGAAAAAATAATAAAATAATATAATAGATAAAGATAGTTATATTTAAATATATTTAATTATGTTACTAATTATTTTTTTATTCAGTTAATATATCTAAAATATGATAAAAATTGATTAGTTAAGTTTTAATATTTTCTTTATTTAGTTTGTACATTTAAAATATGATAAAAATTGATTAATTAAGTATTAATATTTTTTTACTTTATAATTTTATTATTGTATTACTATAATTTATGTATAAAAAAATAATTTAGTTGTTTTAAATTAAATTTTAATTATATAAAAATATAATTATATTATTTTTATTTATTAAAATATTTATTATTTATATATAAATTATAGTTTTATATTATACACTTCCTACCAAACAAACAGCAGAACTAATGGAACTTCACTTCCATAACTACGAAACAAACAGCGGGGAAGAAGTAGTTTTCACCGAACTCCACTTCAACCCAAAGTCCACTTCAACCCAAAGTCCAGTTTCGGTGAAACAAACATGCCC
>Cluster38 Length:688bp Superfamily:PIF/Harbinger	TSD:TSD33
GGGTGCGTTTGGTTCGCGCTATCTTTTTAAGATTCCTAGTAATCCAATAGGAATAAAAAAATATGACGGTGTTTGGCTAAACGCACTAAGTAATCTAGTTGGTAATATTAGATTTACTTGGGAATGAGATTCATCCCAAAGTACTAATCTCATTCCCTTGAGGGAGGGTGGGTATCCTCATATTAATGGATTGGGATAATCATAATATGTCTAATCTCTTTCTTTCTCCCTACCCGCCGGCTAGTTGGTATTATTTTTCTTTACACTCTAACCTCATATCTCTCTCTAAACTTATTTTTTTCTCTCTAAACTTCAACTCTTTTTCTCTCTCTAAACTAAGCTCTCTCTCCCCCTCTTTTTCTAAAATCTCAACTCTCTCACTCCCTCTAATCTCGACTCTATTTCTCTTCCTATTTCTTTAATTATGCTCTCTCTCTCTAACCTATGTTCTCTCTCCCTTTTTTCTAAAAAGATGTTGAAATTTTTGGTAGCATTATCTAAAATTAATTAAAGAAATAAATAAATTAATTGTATATTTTTTGTAAACTTAAATAACATGACTAAATAATATAACCGTGCGAACCAAACACAGGAATGCCACATTCTTAGTAATAGGATGAATAGGAATAAGATTCTCGGACATCTTTTTATTGCTAGTAATCTTTCATAGTGCGAACCAAACGCACCC
>Cluster42 Length:631bp Superfamily:hAT	TSD:TSD88
TAGGGGTGGAACTGGGCCCGGGCCTAAACAAGGCCCGGCCCGATGGGCCATGTTTGGGCCGGGCTTTGGGTATTAAAAATATAACTTTGGGTTCGGGCCGGGCTTAAAAATTTAGGCCCGAAAAAATTTTGGGCCTATTTGGGCATGTCCAAGCCCGGCCCGAGCCCGACCCAAAAGCCCGATATATTAATTATCAAAATAAAATATTTAATTATATATATATTATTTATCTATAAAAGAAATAAATGATATAGTATATCATATATAGTATATATTGTTATTAATGATATGTACTTATATATATGAGGATATATTATATATTAACAAAATATTTAGTTCTATATTATGATATATTTGATATTAGATATTAATTTCTTTGATGTGATAAAACTAAAAATAGGTATTTTATTTTAATTTTATACAAATAAAAGTATTTATGTATTATATGATAAATGCATAAAATGGGCCTCCACAAAGCCCGATGGGTATTGGGCATTGGGCTTGGGCTTGGGCCGGGCCTTAATTTTTAAAAAAAATTGGGTAAAAGCCCGACCCGAAGCCCAACATTTTTTTTTGGGCCGGGCTTGGGCATAGTATTACCCGACCCAAGCCCGGCCCAGTTCCACCCCTA
>Cluster47 Length:620bp Superfamily:hAT	TSD:TSD88
TAGGGGTGAAAGTGGTTAGGATAAACTCCGATCGAATTCGACACCGGATTCGATAGGATGCGAATATGGATGTCAAAATTTAGCATTCGACACATATTCGTATCCGAATTCGCATTCGAAAAAAAAAAAAAAAATATGGATGCGAATATGATTTTTTAAAAAATCCGACCGTATTCGACCGTTTTCATCCCTAAGAGATAAGAGGGATGTTAATATATATTGTAGGGAGATAAAGTGGTTTTCTATTGTGTTCTTCGTTTATTTTACTATAAATTTCATATTAAAATTGTATTTATATTTGTTAAAATATTAAATTTTATTGAATAAAATATAGGTATACGAAGTTTGAACACGAATGTGAACCTTTAATTGCATTGTGTGTTTTATTCGCGCTAATTTTAGTTCATATTTATATATGCATATTAGTATATATTATTATCCGAATAATATCCGAATACAAATCTGACTCATATCTGAATCCGAATTCGTTTTTAGCGGATATGGTAATGAAAATTTAGCATCCGACACATATCCGCATCCGAATTCGCATCCGAAGAAAAATATGGATGCGGATATGGTTTTGTCAAAAATCCGACCGTATTCGACTGTTTTCACCCCTA
>Cluster48 Length:628bp Superfamily:hAT	TSD:TSD88
CAGGGACGAAGCTAGGATTCAATCTTGAGGGGGGCCAAAATATATTTAAATAGAAACTTTAGTAATAAATAATAAACAAAATTTTTCCTAATTAAAAATTTTTTATTAAAAAATTATTAATTAAATAAATAATGTAAAAGTATGAACTTTATTTTTTTTATTTTCAGATGTTTAACTTCTAATTATTTTATTTATATTATTACATTAAAATAACTTAGAAATTTTACTAAATCTAACAGTAATTTTTTAGTTTTTTAGTAAATAAAATTAACATAGCTATTAAATTTAGTACAATTCTTGATTTAGTCAAATAAAAGAGCTCACCTAAGATAAATAAAAGTTTTAAAAAATTATTAAATAAAATTTTTAGAGTAGAGAAATATATTACAAAAGACTCTATAAGCAAGAAGCTTTTAATATATTTTCACCCATAAAAAGAGTATACCGATTAGGAGAAAGAGAGAGAGAGTTATGTTGGCACCATACTATTAAGTAAATATTGAAAAACTAGGGGGGCCAAAGCTATCCATGGTCCACCAAAAAAAAAACTTTGAAGGACCATTAAGCAAATATTGAAAAGTTGAGGGGGGCCATGGCCACCTTGGGCCTCCACATAGCTTCGTCCCTG
>Cluster5 Length:1166bp Superfamily:PIF/Harbinger	TSD:TSD33
GGGCATGTTTGGTTGCTCGAAAGTCGGCGAAGTGAAAAAAGTCACTTTTATAAAAGTGACTTTTCAGTTCGATTGTTTGGTTGCTATAAAGTAAAAAAATTAAAACTATAATTTTATAATTTTTATTATTAAATTATATATAAAGAGGTGAAAATATAAACAAACGACTTATACTTGCAATTTAAATTAAAAATTTAAATTTAAATTATATTTAGAATTCAAAATTATATTTTAAAATTTAAATTTAAACTTAAATCTGAGTTGAATTTATAATTAAAATTTAAGACATAAATTTAATTTACAATTTGAATTTAAAATTTAAGTTATAACTTATAACTGAAATTAAATTTTAAAATAAAAGTTCAACACAAAAATTAGAACATTTATTCAAATTTGAATTTATAATTTGAATCATATATTAATTTACTCTTTGATCTTAAATTCTGAATTCAAATATGAATTCACAATTTAAATTAATATTTAAATTAAAATTAAAATATGAGTTTAAATCACAATTCGAATTGAACATTTGAATTCATAATTCGAATTCAAATTCAAACTGAAACTCATTATTGAAATTAAATGTAAATAACAAATTTAAATTTGAATTTGAATTTTAACTTAAAAATTTAAATTTTAAATTCAAATTTCAGTCAATAATTTGAATTTATAGTTGGAACAATTTGAATTCAAATTTCAAATTGAAGTTCTTAACTAAAAATAATTTGATTAAAATTTAAAATTTAAAATTTAAATTTAAATTCTAGAATTCAAATTTAAATAAAAATAAAATTTAAAAATTTAAATTTAAATATAAAGTCATAAATTTGAATTTAAAATTTTATGTTGAATTTTAATTTACAAATAAAATTCAAAATGTGATCATAATTTTAATTCAAATTTAAAGTGAAATTAAACTTTAAAAATAAATTTAAATATTAAAGTTAAGACCAAATATAACCTCTTAGCTAAGCTCTCCACTTTCGGTGACTTCCGAATTTTTTGAGCCGAAGTCAAAAAAGTGAGATTTAGTTATAACTCACTTTATCAGCCCACTTTCGTAAAGTGACTTTTATATTCACTTTCGTAAACCAAACAACCGATAAGACGTCACTTTCTAAAAGTATCACTTTCGATGCTTCACTTTCGGCGAACCAAACATGCCC
>Cluster51 Length:589bp Superfamily:hAT	TSD:TSD88
TAGGGGTGTAAACGAGCCGAACACGAGCGAGCTGGGGCCGGCTCGTGTTCGGCTCGTTTAATAAACGAGCCGAACACGAGCTGGCTCGTTAAAGTATCGAGCCGAAAAATTCAGCTCGTGTTCGGCTCGTTAATAAACGAGCCGAACACGAGCTGGCTCACGAGCTGGCCAACGAACAATAAGTTAAAAAGGATTAGATTGAATATATATAAAAAATAAATTTATAAAATCTTATCCATTAGACTTTGATCTAATAGTTGAAACTTTACATATAAATGAGTCTTTTTATAATTAAGCTCGCATTTATATTTTTATTTTGCTAAAAATTAAATAATAAAAATATATATTATATATAATTATTTATTTATATATAAAAATATAAATTAAATAAATTATATAAATATAAAATATATGTATTCGAGCTGTTATCGAGCCGAACACGAGCGAGCTGACCCCAGCTCGTGTTCGGCTCGTTTATTAAACGAGCAAAAATTGCTTGTTCTCGTTTACTAAAGAGGATTCGATCTCGAGCTCATTTCGAGCCGAACACGAGCTGGCTCGCGAACAGCGAGCTGGATTGCCACCCCTA
>Cluster53 Length:586bp Superfamily:hAT	TSD:TSD88
CAGGGGCGGAGCTATGTTGGGGCTGAGGGGGGCCATGGCCCCCCCCAAATTTTTATAATTTGCATAATAGTCCTTTATATATAAAAAATTTTAAAAATATATTTTTATTTAATTTTAAAAGTATGATGAGTAACCTGTTTTTTAAAAAAAATTTTGGCGCTAATATAATGCTCTCTCAACTCTGAGTTTATTTTTATTTTTTATTTAGTACCTTCATAACTTCTAATTATTTTAGATAATTTTTTTATTTAATTAAATTAAAGGTTATATTAAAGTTAATAGCTCTGTCAACTAATAGTCATTTATTGTCACAATTATATTTAGTAAAAATTAAGAAATTAAATCATTCACTGAATTACTATTAGATTTAGTAAATTTCAAAGTTATTTGAGTGAAATAATATAAATAAAATAATTAGAAGTTAAGTAAGTATAAATAAAAAAGGGGTAATGCTTTTTTACACTAATTATTTAGTCAATATATTTTTTCATCAAAAATTTGACTAGGTAAATTTTGTTTATTTGCTAAAATTTTGATTTGTATGTATTTTGGCCCCCCTCATAATCGAGTGCTAGCTTCGTCCCTG
>Cluster54 Length:576bp Superfamily:Unknown	TSD:TSD1010
GGCTTAATTACACTATACTACACTGTACTTTACAGTTTTTTTTTTTACTTTCTACACTGTACTTTTTTTTTTTCAAAGGCACCACTCAACTATTTTTTTTTTTTCAATCCCTACACTATAAGCAATAAACCTATAATTTTATATAAAAGCTGTTAAAAAATACTGGTTAAAAGTGACAGAGCATATATTCAACTCATTTTGACATAAAAAATAATAAAATATATAAAAAAAAAAAAAATAATTAAAAATAACTTGATAGAAACTTTTAATGAGTCTATCATGGAGATTTATTTTATATTTTTCTACTATTTAACCAGTGTCTCTTAATAAAGTTGTTAGATTTTATCTAAAATAATAGATTTGTTAACAGTAATGTAGAGATTGGCGAAAAAAAAATAATTTAGTGATATCTATGAGAAAAGAAAATAGTACAAGGTAGAAAAATAAAAATAAATCTAAAATATAGTGTAAAGATTGATAAAATACAATAATACAATGGTGTCTTTGAAAAAAAAAAGTATAATATAGCAAATGAAAATAACACTAAAGTACAGTGTAGTAGAGTGTAATTAAGCC
>Cluster55 Length:573bp Superfamily:PIF/Harbinger	TSD:TSD33
GGGCATGTTTGGTTGTCCGTAAGTGATCGAAGTGAAAAAAGTCACTTTTCAAAAAGTGACTTTTATAAAAGTCACTTTTGAGTTCAAGTGTTTGGTTTCAAAAAAGTGAAAGAAAAAAATACAGTTTTTATGACTTCTATTGTTTGGTTCTATATAAGAAAATAAAAAAATAAAATAATTTTTTTTAGATGCGTAGTTTTTTTTTTTTTTTTTTTTTTGTAGATGGTATGGAATAAGGCACGTCTCTTTCTTTGTTTTTTTTTAAAGATGTGTTGGTTTTTTTTTGTTAAGATACGGTGGTTTTTTTTTTTATTTTTTATTTTTTGTAGATGGTATGGAAGAAGGTTTTTGGATGCGGTTCGTAAGTCGCGTGGAGTAGGCGGCCCACTTTCAACGACTTCGGAATTTTTTTTGCCGAAGTCAAAAAAGTGGATTTTAGTTATAATCCACTTCATGGGTTCACTTTTCAAAAGTCACTTACATGTTTACTTTTATAATCCAAACAACCGAAATAATCCCACTTCGTCAAAATACCACTTTTATTGTTTCACTTACGGGCAACCAAACATGCCC
>Cluster56 Length:579bp Superfamily:hAT	TSD:TSD88
TAGACCTGGCAAACGGGCGGGTTGGGTAACCCGCGGGTGGGTCATTATACCCGCGGGTCATATGGGTATGGATAAAATTTATCTATAAATTTTTGGATAGTCAACATCTTTACCCATACCCGCCCACAGGCGGGCGGGTGGGTATGCGGGTTACCCGCAAGTTTTTTTTTTTTTTTACTCCTATACTTTCCAAATACAAAACACATATATATAATTTTTAAAAACATAACATAACTTATTGTTTGAAATATCATAACATATAATAAACAATATAAAATTTTAAAGCGCATAAATTATATAATATAAAAGTATTTTATCATCCCAAATTTTTATGATACAAAATTAATAAAATTTTTATCATTATAGAGTCAATATCATAAAGATTATATATTTTTTAATTAAAAAATATATATGCGGGTATCCGTGGGTATCCGCGGGTTGCCCAAAATACCCACAACTTAACGGGTACCCACCCGTTTTACCCATAATTTTTTGGGTAAGAAAAACTAGTATCCATACCCGCAAATTTGCGGGTAATCTGCGGGTACCCGCGGGTATGGATAGAGATTGCCAGGTCTA
>Cluster59 Length:570bp Superfamily:hAT	TSD:TSD88
TAGACCTGGCAATCTTGACCCAAACCCGCGGGTACCCGCGGGTTACCCACAAATTTGCGGGTATGGGTACCAACTTTTCCAACCCAAAAAATTACGGGTAAAACGGGTGGGTACCCATTAAGCAGTGGGCATTTTGGGTAACCCGCGGGTACCCACGGGTACCCGCACATATATTTTTTAATTACAAAATATATTTTCTTAATTAATATATATTTTTTATTTACTCATCCTAAAAATTCTAATCCTAATTTCTTATTGCGTGTCTTTTATATTATGAAATATTTTTGCTTTAAGACTTTAAATATTTTTATTGTATGTTATGATATTTTAAATAATGAGTTATATTACGCTTTTAAAACTTATATATATGTGTTTTGCATTTAAAAAATATAAGAGCAAAAAAAAAAAAATTGCGGGTAACCCGCATACCCACCCGCCCACCCGCGGGCGGGTATGGGTAAAGATGTTGGCTACCCAAAAATTTGCGGGTAAATTTTACCCATGCCCAAGTAACCCGCGGGTACAATAACCCGCCCGCGGGTTACCCAACCCGCCCGTTTGCCAGGTCTA
>Cluster60 Length:572bp Superfamily:PIF/Harbinger	TSD:TSD33
GGGCCCGTTTGTTTTGGTGTAAGTGGAGTGATGGAACTCAAGTTCCATCACTTCCGTTATTTGTTTTGGTGTAAGTGAAAAATATAATGTAACTCAAGTTACGTTAGAGCTCCACTTCACCTACTCTCGACTTCCGGCTCTAAAGTACCGAACTCGACTTCCACCACACTCAACCTTCTCTAAACAATTTATTAAACAGTAAAACCTAAACTCTACTTTCTTTATAATGGGTTAGAATTACCTTATTTATAATAAATTAAGATTATCTTTAAATAATAATAAAAAATTTAATTATATAATAGGTTAAATTTTATAGTGATAAATTTATTACTATATTTAGGAGATAATGGGATCCACTTACTTACATCAAAACAAACAACGGAACTCAAAAAACTAATTTTACCAGCACCAAGTTACATCAAAACAAACAGCAGAAGTGATTGAATTTAACTTTCAGTGGTACGAGTTACGTCAAAACAAACAACAGAAAAATAATCACACTTCAGGGAAACTCAAACACCACTACACTTGACTTACGTTGAATCTACAAATTCGTCAATCCAAACGCCCCC
>Cluster64 Length:505bp Superfamily:hAT	TSD:TSD88
TAGAGATGTCAACGGGTCGGATTCGGGGCGGATTTTTAAAAACCCGAACCCGAACCCGACTCCAAACCCGAGACCCGAACCCGAACCCGAACCCGACGGATTTTAAAAATCCATATCCAAACCCGAACCCGACCAAAAATCCGAAACCCGAACCCGAACCCGAACCCGAAAATTTGAACCCGAAACAATTATTTCTTTTTTCAATATTTCAAAATATATTATATTAAATCTAAATTTTTAAAATACAAATTCAAATATAACATCAAATTTATATATATATATATATATATATATATATATATATAATACAAAATAAATTCGGGTTCGGGTCGGGTTCGGGTTCGGGTCGGGTACAATCAAAATCCATATCCGAATCCATATCCGTCGGGTTTCTATTTTTGATATCCATATCCGAATCCATATCCATTTAGCATCGGATATATCCGTTTCATTCGGGTTCGGGTTCGGATAAAATTTCGGGTATCCATACCCATTGACATCCCTA
>Cluster65 Length:508bp Superfamily:Unknown	TSD:TSD99
CCCCGTTAACGAATATATGGGGACTTTTCAAAAGCTGAAAGATTAAATGGGGAGAATCTTCCGATTATAACTTTTATGGGAAAAATGCAAGGTTGGATAAAGTTTATATAGAGATCTCAATTTTAGACAATTAATTGAGACAATAGAGACATTTTAATGATAAAACGGGAAAGTTTATATGGGAAGATGGTAGTGACTGAAAAGAATAAACGGGAATTCAATCCCCGTGTTTTTCATAAAACTAAAAACCAGAAAAGTTTATATGGGAAGATGGTAGTGGTTGTAAAGAATAAACGGGAATTCAATTCCCGTTTTAACCATAAAATTAAAAAAAAATTGACACCATCTATAAATTGAGTGCAAATTGGGTTCAATTGAATTGCCCACTATTGACGCCCCCATAAAACCTTATTGCCTCCTTGTATACTCCCCATATAATCTTTCTTTTTTTTTTATCCCTATTTAATCTATAAAAGTTTGAAAACTCCCCATATATCCGTTAATAGGG
>Cluster67 Length:507bp Superfamily:Unknown	TSD:TSD99
GGGGCAATTGCTTATATACCCCTGAAAAGTTTCCGACTTTCTGATTTACCCCTCTTAGAAGGCTAATATTGAAAATACCTTTTTTACGTTCCAACCTATTTCAAATATACCCCTAGAGTTAAAATCTGTTAATGAACTCTGTTATCTGTATGAAATTACTATTTTGCCCTTTCAAATATACCCTTCTACCATCACCGACTTTTCTTATTTGCCCTTAAGTTAGGGGCACAAAAAGTATTTTGATTTTTGGTCTTTTCAAATATACCCTTCTACCATCACCAACATTTCTTATTTGCCCTTAAGTTAAGGGCAAAAGTGGCATTTTAATTTTTTTTAACTCTGGTAGATATTTAACTCACGTTTAACCCAAGTTAACTTAACGGGTGGTAACTGTAGGGGTATTTTGGAATAACGGAGGAACATATGAGGGGTATATTGGAAAGAAAAAAAAAGTAGGGGTAAATGAGATATTTTCGAAGTTTTGAGGGGTATATAGGCAATTATCCC
>Cluster69 Length:514bp Superfamily:CACTA	TSD:TSD33
CACTACAACAGAATTAGGTTATAGGGACACATGTTTGGGACACTTTTGAGTAAGTGTCCCATTTATGCTAAAACTTAAAAACACATCTACTAATGCCTAAATATAAAGCCCAATCCAACCAAAAATAAAAGATTACTCTACTCAACCCACCACACCCAGTCCATTTGGCCCGATTACAAACAGAAAAGAAAAAAAAAAGAAAAATCAATTACCATCTTTTCTTCTCTCTTCACTCAATCCACTGAAATTCTAGACGAAGAGCCTTTACTGTCGTCCTCCTCCGCCACCGCAGCCAACGAGATAGAGTTTCGGCGGTTGCTAAATGCTTAAATAAGTGTTGGTAAATTAGCAGCACTCTTTTAGGTTATAGCGACACTCTTTAACTGTCACTATATACCTAGCGACCCCACATATAGCAACACTTTTTAAAAGTGTCGGTAATTTTAGCTAGCAGCACTTTTTTGACATGTACCTACATTTAAAAGTGTCGCTATAGACCGTTTTTGTTGTAGTG
>Cluster70 Length:514bp Superfamily:PIF/Harbinger	TSD:TSD33
GTGATGTTGTCTTAATCCAATATCCCTGTGTACAAACCCTGTGAAAACTCATTCACAGGGTAAATACGATTTTGAATTTTTTTTTAGATGATTACGGATTTATATTTCGGGTTAGGTTGGTTTTTATTTTCTAATGAGATGAGTTGGGTGGTGTGGGTCAGGTAAACCGGGCTAATGTTTGTCTTTTCTTTTTTTTTTCTTTTTAGTTAATGGTAGAAAGGAAGAGAGAAGTGAGTTAGGTGACTTTAAGATCTGCTTCTCGGAAAGGACAGCAGGAGGAGGCGGTGGCGTCGGTTGCTCTATCTCAAAGCCGCCAACGATTTACGAATTTATTCACAACCATTTAATCGTCGTGAGAAAATCCAATATCGCTGTGAGAAATTGACAGTGATATATGGATCGCTGGGGTGTATATCGTTGTGAAAAATTTTCACAGCCATTAAAATCGATCGTCGTGAAAAAACTGTACATGGCTGTAAATTTTCACAGCGATATCTGGCAAAAACAACATCAC
>Cluster71 Length:499bp Superfamily:CACTA	TSD:TSD33
CACTACAACAAAAACGGTGTATAGCGACACTTTTAAATGTCGGTATAGGTAAAAAAAAGTGCTGCTGGCTAAATTACCGACACTTTTTAAAAGTGTTGCTATATGTGGGGTCGCTATATGTAGGGCCGCCTTGATATTTGGCACCCACTCCTCCAGCGACCTGTGGCGGAGGGACACGTGGCGATCGTAGCCCTCTACGGTCCCTGCGAGATCCTCGCGGCCGAACTCCAGCCGCCGGAACCCTACCTCGTCGGCTGCGGCGGCGGAGGAGGAGAAGGGGAGATGGTGATCAATTTTTTTTTTTTTTTTCCTTTTCTATTTGTAATCGGGCCGAGTGGGCTGGGTGGGGTTGGTTGAGTAGAGGAACTTTTTATTTTTGATTGGATTGGGCTTTATATTTAGGCCTTAATAGATTTTTTAAAAAAATTTTGGCATAAATGGGACACTTATACAAAAGTGTCCCAAAAATGTGTCCCTATAATCTAATTCTGTTGTAGTG
>Cluster72 Length:507bp Superfamily:Mutator	TSD:TSD99
GGCTAAATTATAAAAAACCCCCTTGCACTTTAGCCCCAGTCTCAATTACCCCCCTGCATTAAAAATTGCATCAATTACCATCCTACACTTTGTCATCATCTCAAATAGATCCAAAAATTTAAAAAATTGGCAAATTAGGCTGTAAAACTTCACTAAAACGAGTTGGCATATCACATTGTTCCACATCTCAACATATATCCAATTTGCAACTCAAAAAATATATAAAAAATTTAGATAAAGGAGATCTCCTATTTTGCTAATACTATCAAAATTGATAGTTTATTGAGCAATTTATTCAATTTATATGATTCTATTGCATTACTTATAGATAACTTTATCTGCAAATTTATTTTTACAAAGTTTTATAGCTGAATTCAACAATTATTCCAAATAGCTGGACCTATTTGAGATAATGACAAAGTGTAGGGAGATAATTGATGCAATTTTTTATGCAGGGGATAATTGAGACAAGCGCTAAAGTGCAAGAGGGCTTTTTATAATTTAGCC
>Cluster73 Length:504bp Superfamily:hAT	TSD:TSD88
CAATGTTTTAAAAACCAGGTCAAATAGCAACCCGAAAATATTACTGGGTCAAGGGTCACTGGTTCAACCAGTGTACGTAACTAGTGACGTCAGTATGACATCATAAATATTTAATTATTATTTTTAATTTTATTATATAAAAAAATATACATATATTATTATTCTAGTATCATACTTAATTATAAAATACTGATTTCTAGACCAAATTAAGTAGATATAAGTTTTCAAGTTTTACTTTTTATAAGACTAATCTGTGCTAATAGAAAATAAAATCAGCTAAGTTGATTTTAAGCCGTTGAATTTTAATATGACTTGATAAAAAAAATCCGGCCGGTTTGATTAAAATCGGACCGATTCACCGGTTTGATGGTTGAACCACCGGTTCGAATGGTTCAAAGCGATTTTTTGACTTATCCGGTTCAAAGGGTTGAACCGAACTACTTTATAGACTGGGTCACGATCGGACGTCGAACCGGCCGGTTCAACCCAGTTTTTAAATCATTG
>Cluster82 Length:466bp Superfamily:PIF/Harbinger	TSD:TSD33
GGGGCCGTTTGGTTAGATGTAATTATAAATGCAGTGTAGTTAGAGATGCATGCAGTTGAAAATACAGCAGTTATAACTACATGAATCTTGTTTGGTTGGATGTAGTAGAAAGCGCTGCAAGTATAAATAATTTGTTTGGTTGCATGCAGTTGAGAAATAATTTTTAAAATTTTATTATTTTATATATATGATGGTGAGATTACCTCCAATGTAAAAAAGAAAAATAATTTTTGTTTAAAAAATATTGAGGAGGTAAGCATACCTTTTATTTAAAGTTACTCTCTCCAACTGCTGTAGTTGGAACTGCGGCCAATTTGGGCGTAGTTCGAACTGCTGCAGTTGGGCCTCCTCCTGCAGTTCCTACTGCAGCAGTTGGAGTTAAATACATCAAACCAAACACGAAATTTGTATTTACATGCAGTTACAACTGCAGTGCAGTTGCAACTACATGCAACCAAACGGCCCC
>Cluster85 Length:420bp Superfamily:Mutator	TSD:TSD99
GGGCTTTTTTTGCATTTAGCCCCCTTAGAAATTTTTTTTTTACAAATAGCCCTATAAAATTTATATTTGCAAGATTGGCCCTATCCCCGCCACGCAAGCGCCACGTGAGCGTGGCGGTTAGGTTAAGTTGAACACGATGAATCATTCACCGTATTTGGATACGGTGAATGATTCACCGTATCCTTTCTAAATCTTAAACTCTAAATATTACGTAATACCGTGATAGAAAAATAATAGAATACGGTGAATCATTCACCGTTAAACACGGTGAATGATTCACCGTGTTCAACTTAACCTACACCGCCATCACGCTCACGTGGCGCTTGCGTGGCGGGGATAGGGCCAATCTTGCAAATATAAATTTTGTGGGACTATTTGTAAAAAAAATTTTTTGAGGGGGCTAAATGCAAAAAAAAACCC
>Cluster88 Length:434bp Superfamily:Unknown	TSD:TSD99
GGGATAATTGCCTATATACCCCTCAAAACTTCTAAAATATCTTATATATTCTTACTTTTTTTTGTTTCAAATATACCCCTCATATATTTCTCCGTTATTCAAAAATAACCCTGCTGTTAGTACCCGTTAAGTTATCTCGGGTTAAATCCGGATTAAATTTCTACCAAAGTTAAAAAAAAATTAAAATACCTCTTTTGTCCCTAACTTAAGGGCAAATAAGAAAAGTTGGTGATGGTAGAAGGGTATATTTGAAAGGGCAAAATAGTAATTTTATAGAGATAACGGCTATTCCTAACAGTTCACTAATAGAATTTAACTCTAGGGATATATTTGAAAGAACTTGGAATGTTAAAAAGATATTTTTAATATTAGCCTTCTAAGAGGGATAAATAAGAAAGTCGGAAACTTTTCAGAGATATATAAGCAATTGCCCC
>Cluster91 Length:398bp Superfamily:Mutator	TSD:TSD99
GGGTTAATTTCATACAGGTCCCTGCAAATATAGTGAATGACAAATATATTCCTACAAAGTTCAACTTTCATATATTGTTCCTACAAAAGTCCTGATATTTTCAAATATGTCCCTGCCGTTAGAATCCGTTAGAAAAATTTAGTTAACCATAGGTTAAATACTTAACCCTGATTAGTTTTTGACATTTTTACCCCTCTTATATTATACTGTTATGGCTTTTGGAGGGATATATTTGTGATGGCAAAATTGAAAATATAAACAGTTCTCTAACGGTAACAAACCAGAGGGACATATTTGAAAATATTAGAACTTTTGTAGGAACAACATATGAAAGTTGAACTTTATAGAAATATATTTGTCATTCACTATATTTGCAGGGACCTGTATGAAATTAACCC
>Cluster93 Length:378bp Superfamily:Mutator	TSD:TSD99
GGCTAAATTACAGAAAACCCCCCTGTAAATACCTGCTTTTTCACTTTTCCTCCCTGACTTTCAAAAACCTACATTTTGCCCCCTTAAAATTTCAGAAATATTTTCAGGGGGGTACGGCGTTAATGGAGAGGGCAAAATGACCAAATTGCCCTTACTTCTTCTATAAGAAAAAAATAATTTTTTAATATATTTCTGTCATTTTGAAGGGCATTTTCGGTATAAATTATAAGAAATGGACGGAATAGTGATGGAACCCTGACGGAGGGGGGCTAAATGCAACAACTTGAAATGTTGAGGGGGTAAAATGTAGGTTTTTGAAAGTTAGGGAGGGAAAGTGAAAAAACGGGTATTTATAAGGAGGTTTTCTGTAATTTAGCC
>Cluster95 Length:353bp Superfamily:Unknown	TSD:TSD33
CCGACCGTCCCTAGAGCAAGTGGCAAAGGGCTTGGTGGTTGGTATCCGAGACCCAAGTTCGAATCCTAGTTGATTCACATTTTCAGCTAAGTTTATTTCTAAATGAAATAAACGAAGCGGGTAGCGTGCTACCTATCTCTCACAAAAAAAAAAAAAAATTAAGGATGATATGTTATTAATAATACATGTTTTTTAATTTTTTTTTTTTTTTTGAGAGATAGGTAGCACGCTACCCGCTTCGTTTATTTCATTTAGAAATAAACTTAGCTGAAAATGTGAATCAACTAGGATTCGAACTTGGATCTCGGATACCAACCACCAAGCCCTTTGCCACTTGCTCTAGGGACGGTCGG
>Cluster97 Length:378bp Superfamily:Mutator	TSD:TSD99
GGGCTTTTTTTGCATTTAGCCCCCTCAAAAATTTTTTTTTTACAAATGGCCCTAGCAAATTTATATTTGCATATATGGCCCTCTCCTTGCCACGCGAGCGTCACGTTGGCATTTTTAAGTTGAACACGGTGATTGAATCACCGTGTTCATATCCACACTTTAGTCCCTTTTTTTTAACTTAGGGACGATAAAAAATACAAAAAGGAACACGGTGATCCAATCACCGTGTTTAAACACGGTGATTGAATCACCGTGTTCAACTTAAAAATGCCACCTAGGCGCTCGCGTGGCAAGGAGAGGGCTATTTATGCAAATATAAATTTGTTAGGGCCATTTGTAAAAAAAAAATTTTGAGGGGGCTAAATGCAAAAAAAGCCC
>Cluster98 Length:401bp Superfamily:PIF/Harbinger	TSD:TSD33
GGGCATGTTTGGTTCATGATTGGAATAGGAATGGGAAATGGAATTGGATTGCTTTGGAATGGAAAATGGAATGACGAATCATCCAAAAATGTTTGGTTCATTATTGGAATGGAAATCGGAATGAAAATTTAAAATTTTTGAGAGAGGGTTTTGATTAAGAGAGAGGAAAGTGATGAAGGGAGAGGAGGTAGGTGTTGATGAAAGAGGATTTTGAATAGTTTACTTTGGAATGAGCCAATCCGGGATTCAAAGCCGGATTGGATCATAAATGGATTTGGCCATTCCCATTCCGGAGTGGAATGGGAATCGGAATCCGATTCCTATAAAACAAACGGCAACTATCGGAATCAATGAATTCCATTCCGATTCCATAGTCTAAAATAGGTGAACCAAACATGCCC
>Cluster100 Length:373bp Superfamily:Mutator	TSD:TSD99
TCCAATTAAAATACGTTCAGGGATGTTTATATTATTTAGAGTTTATATAAAGATGTTTCAAATTAAAAGTATACAATAGAAACGTTTTCAGGACTACAAAACTTTATACAGGGACGCTAATTTTAAGTAATTTCTTAAAATTAATTAGTATCTAATTTATCAATTGGGAGCAATCAAAAACTAATATATGACAATACAGAAAAGCTTCCTGTATAAACACTACCGTTTTAACTTATTTGTTAAGAAATTGTTATTGTTTGAACCCCCTGTATAAATTTTTATAATACTAAAAATATTTATTATATATTTCATTTAAAACATCCCTATAAAAATAGTAAGTAATATAAACGTTCCTATACATGCTTTAATTGAG
>Cluster101 Length:383bp Superfamily:PIF/Harbinger	TSD:TSD33
GGGCCTATTTGTTTCACCGAAGGTGAAGTTCAGATTGAAGTAGACTTTCGGATGAACTAGAGTTCAGGTAAAAATTACTTTTCTTCTGTTATTTGTTTGTATAGCTGTGGAACTGAAGTTTTTCCAGTTCTGCTATTTGTTTGGTAGAAAGTGAATAACATAAAAGCTGGAGGTATGAAAGATGGTTAATATTTTTTTATTTTTTCTTACTTTTTTTTTTCATAATTGACTTCGGCTTGGGGTGGGCCGAAGTCAATTATGATATTTTGGAAAGTTTGAGTTTCGACCGAAGATGAAGTTATGGTAAACCAAACAATGAAAGTGGGCATTTACGGTCGAAAACCATTTCACCCCTCTCCACTTTCGGTGAAACAAACACACCC
>Cluster102 Length:376bp Superfamily:Mutator	TSD:TSD99
GGTAAAAATGTATGGAGACCCCCTCAACTATAGGCCATTCTGAAATAAACCCCTCAACTTCAATTTTTTTTTTTTATTTTTGTTGACACTCCTTCTATCTTCTTCTTTTTTTTTATTTTAAGTTTTTATAGTTATTTAGCCATATTTCATGGCTCAATTAGCTATTAGCAATTAATTTGCCCAATTTTATTTGCTATAAAGTAGTTTAAACTATTAAATTTGATGAATATATTAATTAATTTGGTGAAATTTCTTACTTGTCTAAAATCACTCAATTCTAAGAATTTAATTAAGGGGATCTCAATTAAAAAAATTATAGTTCAGGGGGTTATTTGTGAATGGCCTATAGTTGAGGGGGTCTCCATACATTTTTACC
>Cluster105 Length:358bp Superfamily:Unknown	TSD:TSD88
GGGCTTTTTTATAAAATAACCCTCCAAAATTTTAAAATTAGAAAAATAATTCTGTCAAAATTTTATTTGAAAAAATAACTCTTCTTTCGCCACGTAGGCACCACGTTAAATTTTTGCTATAAAGGCGATGAATCATTCACCGTCTTCATATATATATAATGAAGGCAGTGAATGATTCACCGCCTTTAGATCAATCATTGTCTAAGCAAGTTATATACATATAAAGACGGTGAATGATTCACCGCCTTTATAGCAAAAATTCAACGTGGCGAAAGAAGGATTAATTTTTTAAATAAAATTTTGATAGAGTTATTTTGTCAATTTAAAATTTTTGAAGGGTTATTTTATAAAAAAGCCC
>Cluster106 Length:360bp Superfamily:Mutator	TSD:TSD99
GGGTAAATTACACTTTTGGTCCTCAAACTATGAGGAGCGTGATACTTTGGTCCTCAAAATTTAATTTGTTATAATTTTTGGCTCGAACTTTTGAATTGTTGCAATTAAATCTCACAATCCAATTTAATTAGCTAATATTGACAAATTATTAATATAGAAGTGATGTAAAAGTATTGTGATTGATGATGCGACAATAATTAAAATGCTATATCACTTTACATCAATATTTATCATATTTAGTTAACTAAATTAGGTTGTGAGATTTAATTGTAATAATTAAACAATTATTGCCAAAAATTACAGTTTAGGACCAAAATATCACGCGCTTCATAGTTTGAGGACCAAAACTATAATTTACCC
>Cluster108 Length:365bp Superfamily:Mutator	TSD:TSD99
GCTAAAAGTATACAGAACTTATCTGAATTATAAATTATTTTGATTTAGTTTTCCAAACTTTCAAAATTTTAATTTTATTATTCAAATTTTAAATTTGTTTGATTTAAATCAATCAACGATACCTTGACTTTAAAATTTGAATACGTTGTTTATCTTTACAGATTATTAGTTAGTATATTTCATGCAATTCTTGCAATTATAAATTTATTAAAGTAAATAATCAGCTTAAATTTTAAAGTCAAAATGTCGTTGACAGACTCAAATCAAACAAATTAAAAAGTTTGATAGTAAAATCAAAGTTTTAAAAGTTTGGATAATAAATTCAAAATGGTCCATAGTTCAGATAAGTTCTATAAGTTCTTATC
>Cluster111 Length:363bp Superfamily:Mutator	TSD:TSD99
GGTAAAAATGTATAAAATTTATCTGAACTATAGACCATTTTGATTTGACTACTTAATCTTTCAAAATTTTAAATTTAGTACCCAATCTTTTAATTTATTTTATTTTAGTAATTTGATGACTGTTCGGATACAAAATTTAAACTGATTGCTTACTTTAATAAATTTATAGTTACATAAATTACATAAAATATACTAACTAAATCTATAAAGATAAATGACGCATTCAAATTTTGAAGTTAAAAGATCATTAACTGGCTCAAATTAAATAAATTAAAAGATTAGATAGTAAAATCAAAATTTTTAAAGATTAGATAGTTAATTCAAAAAAGGTGATAGTTGAGGTAAGTTCTATACATTTTTACC
>Cluster112 Length:358bp Superfamily:Mutator	TSD:TSD99
GGTAAAAATGTATATAACTTACTTGAACTATGGACCATTTTGAATCGGCTATCCAATTTTTCAAAATTTTTATTTTACTATCCAACTTTTCAATTTATTTGATATGAGTCAGTCAATGGCACTTTAACTTCAAAATTTGAATGCGTCGTTTATCTTTACAAATTTAATTAGTATACTTCATGCAATTTTCGCAACTATAAATTTATTAAAATAAGTAATTAGCTTAAATTTTGAATTCAAAATACCGTTGACCGACTCAAATCAAATAAATTGAAAGATTGGATAATAAAATTAAAATTTTGAAAGATTAGATAGTATTAAAATGGCATAGTTCAAATAAGTTTTGTACTTTTTTACC
>Cluster113 Length:363bp Superfamily:Mutator	TSD:TSD99
GGTAAAAATGTATAGAACTTATCTGAACTATGGACTATTTTGAATTGGCTACTCAACTTTTCAAAATTTTGATTTTACTATCTAATCTTTCAATTTGTTTGATTTGAGTTAGTCAACAATATTTTGACTTCAAAATTTGAATGCGTTGTTTATTTTTATAGATTTAGTTAGTATATTTTATACAATTTTCACAACTATAAATTCATTAAAATAAATAATTAGCTTAAATTTTGAAGTCAAAGTATCGTTGACTGACTCAAATCAAACAAATTGAAAGGTTGGATAGTAAAATTAAAATTTTGAAAGATTGAATAGCTAAATCAAAATAATTTATAGTTCAGATAAATTCTGTACATTTTTACC
>Cluster115 Length:364bp Superfamily:Mutator	TSD:TSD99
GGTAAAAATGTATAAAACTTACCTGAACTATAGACCATTTTGATTCGACTACCCAACCTTTCAAAATTTTGATTTTAGTACCCAACCTTTCAATTTGTTTGATTTAAGTGATTTGATGGTCTCTTCAGATACAAAATTTAAGCTAATTGCTTACTTTAATGAATTTATAGTTACGTAAATTGCATAAAATATATTAACTAAATCCGTAAAGATAAACGACGCATTCAAATTTTGAAATTAAAGAGTCACTAATTGGCTCAAATCAAATAAATTAAAAGGTCAGGTAGTAAAATCAAAACTTTTAAAGGTTAGGTAGTCAGATCCAAATGGGTGATAGTTGAGGTAAGTTTTATACATGTTTACC
>Cluster117 Length:356bp Superfamily:Mutator	TSD:TSD99
GGTAAAAATGTACAGAATTTATTTGAACTATTGACCATTTTAAATTGGCTACCCAATCTTTCAAAATTTTGGTTTTACTATCAATCTTTCAATTTGTTTAATTTGAGTCAGTCAACGATACTTTGACTTTAAAATTTGAATGCGTCGTTTATCTTTACAGGTTTAGTTAGTATACTTTATGCATTTCTTGCAACTATAAATTCATTAAAGTAATTAGTTTAAATTTTGAAGTCAAAGTGCCGTTGTCTGACTCAAATCAAACAAATTGAAAGGTTAGATAGTAAAATCAAAATTCTGAAAGGTTAGATAGCTGATTCTAAATGGTCCATAGTTCGGTAAGGTCTTTACTTTTTACC
>Cluster118 Length:361bp Superfamily:Unknown	TSD:TSD99
GATAAAAATGTATAAAACTTATTTAGAATTATAAATCATTTTAATTTATCTATATAATTTTTTAAATTTTTATTTTAATACCCAATTTTCAGCTTATTTGATTTATATCATTTGATGATTCTTAGGGTATAAAATTTAAGCTAGTTATTTATTTTAATAAGTTTATAGCTATGCAAATTATATAAAAATATACTAATTTAATTCGTAAAGATGAATAAAACATTTAAATTTTGAAATTAGAGAGTCATGGATTGGCTCAAATCAAATAAATTAAAAGATTAAATAATAAAATTAAATGTTTAAAGGTTAAATACTCGATCAGAAAGATGATAGTTGAGGTAAACTCTATACATGTATCACA
>Cluster123 Length:333bp Superfamily:Unknown	TSD:TSD99
GGTAAAAACATATAAAAGTTATTTGAACTATGTACCATTTTAAATTTACTACCCGTCCTTTTTTATTTTGATTTTATTATCCAACCTTAAAATTTATTTATTTTGAATCCATCAACGACACTTTGATTTTAAAATTTGAATATATTGTTTATTTTTACAAGTTTAGTTAATATATCTCATGCAATTCTCACAACTATAAATTCATTAAAATAAGTAATTAATCTAAATTTTGAAATTAAAATTACATTAACCTGATTAAATCAAATAAATTGAAATGTTGGATAGCTAGGTCTAAATGGTTTATGGTTTAGATAAGCTCAATGTGTTTTTATT
>Cluster127 Length:305bp Superfamily:PIF/Harbinger	TSD:TSD33
GGTCCTGTTTGGATGCATGAATATCTTATTCCGAATATATCTTTGATTTACTCAAGAAGTTGTAATATTTGGTAGATGAGAAATATGATCAAACGTCTAGAATGAAATAACATATTCCACTTTCTAGTCAATTTTTTGGAATAAGATAAATTACCTTGTAGGTGAAATATGTTATCCTATCAAATCATAGATGACAAGACCTTTCAAGAAGCAAAAATTAAACTTTTTGCCTCCAATCATACAAGAAAAATTTCATACCAAATAAGTTATTCAAGAATAACTTATTCCAACATCCAAACAGGGCC
>Cluster129 Length:309bp Superfamily:PIF/Harbinger	TSD:TSD33
GGCCCTATTTGGATACTTGAATATATTATTCCGAATATATCTTTGATTTATTCAAGAAGTTATAGTATTTGATTAATGAGAAATATAATTAAACACCTAGAACGGAATAATATATTTCACTTCCTAGTGAATTTTTCGTAATAAAATAAATTATCTTATAGGTGAAGTATACTATCCTATGAAACTAAGGACTACAAACCTTTCAAGGAAAAAACTCAAACTTTTCGTCTCCAACCACACGAAAAAAAATAAACTGCATGTTAAATAAGTTATTTAGAAAATAACTTGTTACGACATCCAAACAGAGCC
>Cluster131 Length:301bp Superfamily:PIF/Harbinger	TSD:TSD33
GGCCCTGTTTGGATGTCGGAATAAGTTATCCAAATAACTTTTCCGTATAAGAATTTTCTAGTATGATTGTAAGTAAGGAGTTTGATTTTTGCTCCTTCAAAGGTCTTGTTATCCATAATTTGGTAGGATAGCATATTTCACCTACGATGTGATTTATCTTATCCAAAAAAATAACTTGAAGGTCGAATATAGTATCCAATTCTAAACATTTGATCACACTCCTTATCAATCAAATGTACAAATTTCTTGAATAAATTAAGGAGATATACCGAACAAGATATTCATGCATCCAAACAGGGCC
>Cluster134 Length:277bp Superfamily:Unknown	TSD:TSD33
GGCCTAGTTTGGTATTGCGGTGCCAAAAGCACCTGCTTTTATTCTTTGGAAGGTCCAAAAAATCCAAAAGCACTTCCAATTTTTCTTCCTCCAATGCTATAAAATTGTGGTAGCAACTGCCACCGGAGAAGCATGTAACTACATGCTTCTTCGGTGGCAGTTACCACCGCAATTTTATAGCATTGGAGGAGGAAAAATTGGAAGCGTTTTTGAATTTTTTGGGCCTTCCAAAGCATAAAAGCAGGTGCTTTTAGCCACCGCAATACCAAACTAGGCC
>Cluster139 Length:243bp Superfamily:Mutator	TSD:TSD99
GAACAAAAATTTTATGGACATAGTCTCCAAACAAAATTATTTGGGGATTATTCCGATGGGCGCCACATGGCGAGTGGCGCCCATCCCAACCGTCCAATAAAAATATTATTTTTACTAGATTAAAATTAAATTAAAAAATATTTTTACTGGATGGTTGAGATGGGCACCACTCGCCATATGGTGCCCATCCGGACAATCCCCAAACAATTTTGTTTGGGGACTATGTCCATAAAATTTTGGTTC
>Cluster142 Length:242bp Superfamily:Unknown	TSD:TSD99
GGACAAAAATTTTATAAACATAATCTCCGATCAAGATTATTCAGGGATTGTCCAAATAGGCACCATATGGAGAGTGGTGTCTATCTCACCCGCCCGTCAACATTTTATCTAATTTAATTTTAACCTAGCAAATATAATATTCTTATTGGGCGGTTGGGATGGGCGCCACTCGCTATGTGGCGCCCATCGAAACAATTTCCAAATAATTTTGTTTGAAAACTGTAGATATAAAGTTTTTGCAC
>Cluster144 Length:240bp Superfamily:Mutator	TSD:TSD99
GGACAAAAATTTGGCGGACATAGTCCCTAAACATAATAGTTTGGGAATTGTCCGGATCGGCGCCCTGGCAAGCTGTACCCATCTCAACCGTTTAAAAATAATATTATTTTTAATAGATTAAAATATTTAAAATTTTATTTTTATTGGATGGTTGAGATAAGCTCGGCTTGCCACATGATGCTAATCCGGATAATTTTTAAAATATTATGTTTGGAGACTATGTCCATCAAATTTTTGTCC
>Cluster147 Length:213bp Superfamily:Unknown	TSD:TSD99
GGGATAATATCTAATATACCCTTTAAACTTCAAAAATATCTAATATATTTCTGGTTGACCAAAATGTCCTTCTTGATTTCCAAAAATTCCTTCAAATATCCCCAAAACCCTAGGGTTTACTAATAGGATTTGGGGTTTAGAAGGGTATTTTGGTAATTGAAGGATAAATTTAAAAATTTTGAATAGTAGTCAGGGATAAATAAGAAAAAGCCC
>Cluster148 Length:215bp Superfamily:Unknown	TSD:TSD99
GGGATAATATCTAATATACCCTTCAAAACTTCAAAAATATCTAATATATCCCTGGTTGACCAAAATGCCCTTATTGATTTTCAAAAATTCCTTCAAATATCCCCCAACCCCTAGGGTTTACTAATGGGATTTGAGGTTTAGAAGGGTATTTTGGGAATATAAGGGTAAATTTGAAAATTTTGAATAGTAGTGAGGGGTATATAAGCAAAAGCCCC
>Cluster151 Length:213bp Superfamily:Unknown	TSD:TSD99
GGGATAATATCTAATATACCCTTCAAAACTTTAAAAATATCTAATATAGTCCTAATTGACCAAAATCTTCTTATTGATTTCCAAAAATTCCTTCAAATATCCTTTAACCCTAGGGTTTACTAATAAGATTTGGAGTTTCGAAAGGTATTTTGGAAATAGATGGGTAAATTTGAAATTTTTGAATGTAGTGAGGGGTATATAAGCAAAAGCCCC
>Cluster153 Length:191bp Superfamily:Unknown	TSD:TSD99
GAGCAATACTACCTGTATACCCAAAAAGTGGGTGTAAATCTTACACCCTACCCATTCAAGGGCCAATATTTTCACACTAGTCTTATCAACCTCTTTTTTTAATATTAAAAACCCAAAAGGGTTGTCTAAACCCTTGGATAGGTGGGTGTAAGATTTATGCCCCACTTTTGGGTGTACAAGTAGCATTTCTT
>Cluster155 Length:178bp Superfamily:Unknown	TSD:TSD99
GCCAAATGATACTTTTACCTAACTTTTTGAGTGTAAATGTTACACCCCACTATCCGAGGGTTTAGACAACCCCTTTTGGTTTTTTAGCATTCAAAAAATGGGAAGTGATAAGACAAGTGTGAAAGAGCTGGCTCTTGGATGGGTGTAAGATCCACGTGGTGTACAAGCAGCACTGCTC
>Cluster156 Length:123bp Superfamily:Unknown	TSD:TSD33
GGCCTAGTTTGGTAATGCAGTAGCTAAAAGCACCAATTTTATACTTTGAAAGGCCTAAGAAATTCTAGGGCCTTTCAAAGTATAAAATCAGTGCTTTTAGCCACTGCATTACCAAACTAGGCC
>Cluster157 Length:87bp Superfamily:PIF/Harbinger	TSD:TSD33
GGTGTAATGGTGCACCATTACACCACCATTACACCATTAATGGTGTAATGGTGCATACCATTAATGGTGTAATTACACCATTACACC
>Cluster158 Length:70bp Superfamily:Mutator	TSD:TSD99
GGACAAAAATTTTCTGGGCAGCGTGCCCAAACTAATTAGTTTGGGCACGCTGCCCAGAAAATTTTTGTCC
>Cluster159 Length:73bp Superfamily:PIF/Harbinger	TSD:TSD33
GCTTTCGTAGCTCAGTTGGTTAGAGCACCCGTTTAGTAAGCGGGAGGTCTTGAGTTCGACTCTCAACGAAAGC
>Cluster22 Length:810bp Superfamily:PIF/Harbinger	TSD:TSD33
CCCGCACAAACCAAGCGAAGAAAAAGTAGGACCTTAGCCTTAGCCTTACCCAATTAGGCAAACACTCACAAACCATGCGTCCTCAGAGTAAGGCTAAGGCTAAGGGCTCACCTTACCCTTAGGAGGTTAGTGGAGAAAAAAGTTAGGCCGGATTCTCCGGCCTAACCTTCAACTTAGGCCTGCCTTACCTATAAATAAGCCTAATTTAAATAAAAAAGTTGAAAAAATTAATTTTATACTCAAATTTAAATTTTTAATTTATATATAAAAATTTAAAATTAAACTTGAATTTAATTTTTAATTTTAAATTAGTTCATAAAGCTTAGATTGAATACTTAAACTTAAATTTAATTTAAAATTAAATATATTTCAAAATAAGTTTAAAATAAAGTTTGAATTTAATTTAAATATCTAAGTTTAATTTTAAATTTAACATTAAAATTCAAACTTAAACTTATTTAGCTTTAAATCAAAATATAAAACTTAATAGGTGAGTTGAAGTTTCAAATTAAAAAAATTTTTTTTATCTAAATTTTAAAACTGTAATAAAGTTTTAAAACTACATTTAAAAATTATAAATTAAAAATTAAACTTAAATTTAATTATATAATATTTCTATTTCAATCATATAATTAAACTAATGCAAAAAATATAGATGGACTTGGTTTGTGGCTGTTACCCTTACTAAATAAGGCTAAGGCTAAGTCCACTACTTGGTTTGTCTTAATCCATTACTCAGTAAGGCTAAGGCTAAGGTCGAATAAAGCTAAGGCTAAGGCTAAGGCTAGGCTGAAGCTTGGTTTGTGCGGG
>Cluster28 Length:600bp Superfamily:hAT	TSD:TSD88
CACTGTTTAAAAAAGCGCGCCTAGGCGCTGCGCCTAGGCGCCTAGGCTCTAGGCGCACAGGCCAGCGCCTAGAGCAGCTCTAGGCGGGCGCCATGACTCAGGCGCGCGCCTAGGCAGCCTAGGCGCGCGCCTGGGCCTAGGCGCAAGGCGCCCTCAAGGCGCGCCTAGGTAATATTTATAGTAACGGGTTTGGATCCAGATTTTATTGGTCTAACGGGTTGAAATATCTAAAATAAACCCAATACCCTAAACTAAACCCTAAATAATCATCAATTATCTCTCTATTCCCCTCTCCCTGTCCGCTCTTCCCTCTCCCTGTCCGCTCGGCCCCTCTCCCTCTCCGCTCGCCCGCTCGGCCATCTCTCTCTCTCCGGCGCTCCCTCTCCGGTTGTCCTTGCTTCCGGCACTTCCTCCTTGCTTCTTCAACTCGCTCGCCTCTTCTTCTAAGGTTTTTTGTCTCTCCCTTGGCCTCTCTCTAGTTTCTCTTTTAGTTTTTTGTGCGCCTGACCTCTCTCGGGCGCGCGCCTGCGCCTTGCGCCTTGCGCCTAGGCTCCAACAGGCCTTTGCGCCTAGGTGCGCCTTGGGCTTTTTTAAACACTG
>Cluster31 Length:735bp Superfamily:PIF/Harbinger	TSD:TSD33
GGCTCTGTTTGGCAATGGAATTATGTCACACAGGATAAATTTTTTTATCCTTGGTATATCTCAATATTCTAGAATAGAGAGGAATACCAATAATTTTTTGTTTGGATTTATATTAATTTATACTAGGGTATAAGCAATATGATGTTTGGTTAATTTCTTGAAAGAAGAGAAGAATAGTGAAAAAAGTTAAATGAATTTTTTTTAAATGCCAATTTTGCCCTTATGAATGTTTCACATTCATAGCATGTGTTATAGAATATATAGCACATGAAAAAATGTAAATATATTTTCAATAATTGTACAAAGTAATTTATTAATTAATCAACATGATTAAGAAATAATCTTTATTATATATACACTATCAAGTATTATTACAGTAATTAAATTTATACTAATAATATATATATTAGTAAACACTATATATAGAAATCGGATGGGAGGATGGAGTAAAGTGGGGGTGCGGGGGTCGAGGCGTCATAAATAGAGGGTGCATGGGTCGAGGCATCATAAAAAGTAGGAAAAAAAACTACTTGTTTATTGCCCCACCCTTGAATTCATGAGGGATAAATTTTATTCTACGGGTGGGGGAGAATATAATTAACGGGTTATTCCAAGATCAACTGGAATAACCCGCTTTGACTAGAATAAATTATACATGGCAAATTTTATTTTGTTTGGAAGAATAATAAGGATAAAAAGTGTTATTCTTCAGATATTCCGTTACCAAACGGAGCC
>Cluster39 Length:684bp Superfamily:PIF/Harbinger	TSD:TSD33
CCCACGCAAACCAAGCGTAATACTTTCTAATGATCTTATTTTCTATAGGCTTTTAGAATAAGGATAAGTAGGATAATAATTCTTACACCTTAAGGGCACAAACCAAGCGTGCCATTATAATTAATCGGTACAATAAATTATAATGTTTTTTATATGTTAATTAATTAAATAAATAATTTAATTAAAATTTATTACGATAGTTTTCAAAGTTGTAAAAAAATCTTTTTTCCCTCTCTCTCATATTCAATCTCTCTCTCTCGTATTAATTTCTTTATCTTTCTTTTTATATCAGTTTTAATCTCCCTCACTCTCTCAACTTTAAAATCTTTTTCTCTCTCTCTCTATCGAATCAAATCTCTCTCTTTTTTTCAACTTAAAATCTCTCTTTTTATTCAAATCTCTCTCTATACTCCAATCTCACATTTCTTTTTATTATAGTTAATCGGCCGCCCATCCTTCTTTCTTTCTCTAATCTGTATAATACTAATGGGGTTAGGTAATTATACTCCTATGGGTGGGAGGGAGTTTCCTTACTCTAATCATGAAACCCCACTTAGAGTAAAGGTTCATTTAGGTTATAATGGTTGATCTAATGAATCACGCAAATCGGTTTGTGGCAGTATAAAAAAATAAGGGTAACCTAATGATCCTTAGAATTTTTCTATCGCGCTTGGTTTGTGTGGG
>Cluster43 Length:649bp Superfamily:Mutator	TSD:TSD99
GGGAAAATTTCCTCCATACCCTTATAAAACCATCTAATTTCATAAATACTCATCTAAAAATTGAAATATCATGTATACCCCCCAAATTTGAAAAACTTTCAAAAATAACCCTACCATCAAGTTTCTATCTAAATTAAAGTTAATTAGTATTTAAATTCCAACTTTACCCCTCTTATGTATTCAATGGTCAATTATTTTATTTCATAAATATCCTCTATTATATTTCAAAATTAACTAAGTAAAATTCAATTGATTTTAATTTTAAAAAATTATTCATTTCAATTAAAAATAAATATTTCTATTTGGAATAAATTGTAGTTAAATTAACAATGAAGCAAAATAAAATTAAATTTAACTACAATTTATTCCAAATAGAAATATTTATTTTTAATTGAAATGAATAATTTTTTTAAACTAAAATCAATTGAATTTTACTAAATTTTTAGTCTAGATAGAGTTTATTAATTTTGAAATATTAGAGGGGTAAAGTTGGAATTTAAATACTAATTAACTTTAATTTGGATGGAAACTTGATTGTAGGTTATTTTTGAAAGTTTTTCAAATTTGGGGGGTATACATGATATTTCAATTTTTAGATGAGTATTTATGAAATTAGATGGTTTTAGAAGGGTATAGAGGAAATTGTTCC
>Cluster58 Length:506bp Superfamily:Mutator	TSD:TSD1010
GGGTTAATTACACCAGTAGTCCCCAACCTTTTCACCAATTTTCACTTGGGTCCCTAACCTTTTTTTTTTTGCAATTGAGTCCCTAATCTCTTGATTTCATTTCAATTAAGTCCCAGCCGTTAGATAGGTGTTAAAATTGACGAAAAATGCCCACGTCAGCACCATGTCAGCGCCACGGAGGCACCATGTCAGCGCCACGGTGGCGTTGTGTCAGCGGATTGCAAAAAAAATTTAATATTATTTTTGATTTTAAATTTAAAATTTTGAATTTTTATTTTTAGAGACTAAAGTAAAAAATGTGCAAAGTTTAGAAACCTAAATTAACATGCAAAAGTATGCCAAATAGGCGCTGACGTGGTGATTCCGTTAATTTTAACAGTTTTTTAACGGTTGGGACCTAATTGTAATAAAATCAAGAGATTAGGGACTCAATTGCAAAAAAAAAAAGGTTGGGGACCCAAGTGAAAATTGATGAAAAGGTTGGGGACTACTGGTGTAATTAACCC
>Cluster61 Length:567bp Superfamily:hAT	TSD:TSD88
TAGACCTGGCAAACGGGCGAATTGGGTAACCTGTAAACGGGTTATTATACCCGCGGGTCATATGGGTATGGATAAAATTTACCCATAAATTTTTGGGTAGTCAACATCTTTACCCATACCCGTCCACATGTGGGCGGGTGGGTATGTGGGTTACCCGCAAATTTTTTTTTTTTTTACTCCTATACTTTTCAAATGCAAAACACATATATAAAATTTTAAAAAGCAAAAATGTCATTATTTAAAATATCATAACATACAATAAATAATATAAAATCTTAAAAACACATACATTACATAATATAAAAGTATTTTAGCATTCCGAATTTTTATTATACAAATTAATAAAATTCATAATTATAGAGTCAATATTATAAAGATTATATTTTTTAATTTAAAAAATATATATGCGAGTATCCATAGGTACCCGCGGGTTACCCAAAATACCCACCACTTAACGGGTACCCATCCGTTTTACCCATAATTTTTTGGGTAAAAAAATATACACATACCCGCAAATTTGTGGGTAACTCGCGGGTACCGCGGATTGGGTAAAGATTACCAGGTTTA
>Cluster62 Length:562bp Superfamily:Unknown	TSD:TSD1010
TGCTTAATTACATTATACTACACTATAATTTATTGGTTTTTTTCACTTACTACAAAGTAATTTTTTTTATTCAAAGGTATTACTCAACTTTCCTTTTCTTTGACATCCCTACATTATAAGTAATGAACTTATATTTTATATACAAACTATTAAATAATACGTTTTAAAAGTGGTGGAATATATATATATTCAACTAATTTTAACATGACAAATAACAAAATACATAAAAATAATAAAAAAATGATTAAAATAATTTGATAAAAACTTTTAATGAGTCTATCCAGAAATTTATTTTATATTTTTTCTACTATTTAACCCGTGTCTTTTAATAAAGTTTAAATTTTGTCAAAAACAATAGATTTGTTAACAATAATGTATGAGGAAAAATAGTTTAGTGATATTTATGAGAAAAAAACTAGTACAAGGTAGAAAAATTAATATAAAATATGGTATAGAGATTGATAGAATACAATAATATAACGATGTTTTTGAAAAAAACTATAGTGCAGTATAACAATCAAAATTAATACTAAAGTATAGTGTAGTAGAGTGTAATACAGTA
>Cluster66 Length:542bp Superfamily:Mutator	TSD:TSD99
GGGCAAAAATTTTATGGACATTGTGTCCATAAAAATTAATTTGGGGATACCCTAGATGAGCGCCACGTGTTTCGAGCCGCTTCCGGATGGGCGCCGTGTGCACCCAGCCATGCGGGCCCACCCTCCTGTTGCTCTGCCAACAAAGGAGAGCAGCAGGTTTTTTTTGGTGCACCCGGTGCACCATTTTTTACTTTAAAATTTTAATTTTTATTTTTTAATTATAATTTAATATAATATATATATATATTATGATATTTTAAAAATATATGTAAAAAAATTTAAAATTTAGGGTTTAAAATTCTTTTATATATATTTTTTAATATCAAATATATATATCTATTATATTAAATTATAATTAAAAATAAAAAATAAAATTTTAGAACAAAAATGGTGCACCGGGTGCACCCAAAAAAATCCCACTGCTCTCCCAAAAGGAAGAGCAGCAGGCCGATGGCCCCACGTGGCTCGGGTGCCACGCGGCGCCAATCCGGAGTGTCCTCAAATAACTCTTTATGGACACAATGTCCATAAAATTTTTGTCC
>Cluster75 Length:506bp Superfamily:hAT	TSD:TSD88
CAATGTTTTAAAAATCAGGTCAAATAGCGATCCGAAAATATTACTGGGTCAAGGGTCACTGATTCAACCAGTGGTCAACCACTGGTTGAACTAGTGACATCAGTATGACATCATAAATATTTAATTATTATTTTTAATTTTATTATATATAAAAATATTTATTCTAGTATCATACTTAATTATAAAATACTGATTTTTAAACTAAATTAAGTAGATATAAGTTTTCAAGTTTTACTTTTTATAAGACTAATCTATGCTAATAGAAAATAAAATCAACTAAGTTGATTTTAAGCCGTTGGATTTTAATATGACTTGATAAAAAAAATCCGGCCGGTTTGATTAAAATCGGACTGGTTTACTGGTTCGATGGTTGAACTGCCAATTCGAATGATTCAAAGTAATTTTTTGACTTATCCAATTCAAAGAGTTGAACCGAACTACTTTATAGACTGGATCACAGTCGAACAGGTCGAATCGGCTGGTTCGACCAGATTTTTAAATCATTG
>Cluster76 Length:487bp Superfamily:Mutator	TSD:TSD99
GGCTAAAATACAGAAAACTCCCCTATAAATATCCGCTTTTGCACTTTACCCCCTACCTTTTAAAAAATCTCTATTTTGCCCTCTTGAAATTTAAAATTATAGCACTTAACCTCGCACCGTTACTATTTTGTCACCGTTTCGTGCATACATTGTATGGTACAACTGGGTAACTACTGATATACCCATTTTATCCTTAAAAATGAGAAAAAATAATTATAATAGTAGGGGATCTCTTTTATAAAGTTATCTAATTTGAAAAAAAAATAAAAGATTCTTATGCATTTTCATCATTTCTAAGAATATAATAGGTATCTCAGTAAGTTACTTGACTGTACCACACAATTTATGCACAGAATAGTGACGAAATAATAACAGTGCTGGGTTAAGTGCTACAACTTTAAATTTTAAAGGGGGAAAATAGAGGTTTTAAAAGACGGGGATGAAGTGCAAAAGCGGATATTTATAAGGAGTTTTCTGTATTTTAGCC
>Cluster77 Length:488bp Superfamily:Mutator	TSD:TSD99
GGCTAAAATACAGAAAACCCCCTATAAATATCTGCTTTTCCACTTTATCCCGCTTTTTGAAAACCTCTATTTTGCCCCCTTAAAATTTAAAGTTATAGCACTTAACTTAGCACTGATATAATTCCATCATTATTCTGTGCATAAATTGTATGGTATAACCGAATAACTTACTGAGATACCTTTTATATCCTTAAAAATGGTGGGAATGCATAAAAATTTTTTATTTTATCTCAAATTAGGTAACTTTATAAAAGAGATATCCTACTATTTACTAATTTACTTTTTTTTCTCATTTTTAAGGGTAAAATGGGTATATCAGTAGTTAAAGTGGACCATACAATGTATGTATGGAACAGTGATGAAATAATAACGTGCTGGGTAAAGTGCAACAATTTTAAATTTCAAGGGGGCAAAATAGAGATTTTTAAAGGAGGGGGGGGTAAAGTGCAAAAGCAGATACTTATAGCGAGGTTTTCTACATTTTAACC
>Cluster79 Length:493bp Superfamily:Mutator	TSD:TSD99
GGGCAAAAATTTTATGGACACAGTGTCCATAAAAATTAATTTGGGGACGCCTTGGATGAGTGCCGCGTGGCATCCGGACTCTCCCGATGGGCGCCGTGTCACCCCCACCCCCGCTACTCTGCCTTTTGGGAGAGCAGTGGGGTTTATTTTGGTGCACCCGGTGCACCATTTTTTACTTTAAATTTTTTTTTTATTTTTTAATTATAATTTAATAAAATAATAGAGATATATTTTATGATATTTTAAAAATATATGTAAAATTAATTTTAAACCCTAAACTCTAAATTTTTTATATATATTTTTAAAATATCATAATATATATATTATATTAAATTATAATTAAAAAGTAAAAAAATTTAAAGTAAAAAGTAGTGCACCAGGTGCACCCAAAAAAAATAAAGCTGTCCCCTCATGAGGCAGGTGCCACGCGGCGCCCATAGGGGGCATCCCCAAATTGCTTTTTATGGACACAGTGTCCATAAAATTTTTGCCC
>Cluster8 Length:1132bp Superfamily:hAT	TSD:TSD88
TAGGGATGTCAACGGGTCGGATTCGGGGCGGATTTTTAAAAACCCGAACCCGAACCCGACTACCAAATCCGAAACCCGAACCCGAACCCGAACCCGACGGATTTTAAAAATCCATATCCAAACCCGAACCCGACCAAAAATCCGAAACCCGAACCCGAACCCGAAAACCCGAACCCGAATCCGAAACAAACCCGAATCCGACCAAAAACCCGAAACCCGATTCTAAACCCGAAAATCCAAACCCGAAAATAATATTTACCAAATTTCGAAACATATTATACAAAAAACTAAAAACAAAAGATTTTTAAAAAATTAAAAAAAATAGTTTCATTGCCCAACAACCCACAAGATCTAAGAGAGTAAAGTAAAATACTAATTAAGAGAAAAATAAAACGAAAATTTCTTAAATTTTTAAAAAAGATAGTTCTATTGTCCAACAACCTACAAGAACTAAAAGACTAAACTTAAAAAATAAGGAAAAAAAAGACATATATGAAGAATCAAAAAAACCCACATCAAAGAAGCAACTTCAATTTTCAATTTTTTTTAAAAAAATCCTCACCTTTTTTCCTCTTAGGTTTGAGGTTGTGGTTCTTGGAGAGAAAACAATAAGCCAAAATACCCTCTTGGAGAAGAATGAACAAGAGACTACACAAGTCTACAACCACTTCTCTAGTTCTCTTTTAAGGTTTCAACTATTAGGGTTTGGAGATGGAGAGGGTTTGGAAATGGAAGCTTTGAATAGTTCTCTTTTGAGGTTTTAACTATTAGGGTTTGGGATGGAGAGGGTTTGGGAAATGGGAAGGTTTTGATTTTTGAATATTAGGGTTTGGGTTATAAAGATATATGTATTTTGGTTTAGATTATAAAAGTGTAAGTATTTTTTTGGCCTTTAGATTCGGATCTAATGGTTTGAATTTTTTTATATATATTATATTATATTAAATTTATTCGGTTGGGTCTGGGTTCGGGTTCGGGTTTTTTAAAAATATCCATATCCGAACCCGAATCCGTCGGATTTTTTTTTTTATATCCATACCCGAATCCATATCCATTTACATCGGATAAAATCCGCTTCATTCGGGTTTGGATTCGGATAAAATTCGGGTATCCATATCCATTTACATCCCTA
>Cluster89 Length:429bp Superfamily:Unknown	TSD:TSD99
GGGATAATTACCTATATACCCCTCAAAACTTCTGAAATATCTTATATACCCCTTTTTTTTATTTCAAATATACCTCTCATATATTTCTCCGTTATTCAAAAATAACCCCGCTGTTAGTACCTGTTAAGTCATCTCGAATTAAACTAAAGTTAAATTTCTACCATAGTTAAAAAGAAGTCAAAATAACTCTTTTGTCCCTAACTTAAAAGCAAATAAGAAAAGTTGGTGACGATATAATGGTATATTTTAAAGGGCAAAATAATAATTTTATAGAGATAACGGCTGTTCCTAACAGTTCATTAACAGAATCTAACTCTAGGAGTATATTGAAAAAATTTAGAATGTTAAAAATGTTTTTTTATATTAGCCTTCTAAGCGGGATAAATAAGAAAGTCTGAAACTTTTTAGGAGTATATAAGCAATTGCCCC
>Cluster94 Length:416bp Superfamily:Mutator	TSD:TSD99
CCCAATTAACGTATGTCCAGGGATGTTTATATCACTTAATGTTTATATAAGGATATTTCAAGTTGAAAGTATACAACAAGGACGTTTTCAGGATTACAAAAGTTTATACAGGGACGGCAATCTTAGGCAATCTTTTTAAATTAATTGGTATCCAATTTATGAATTGGGACTAATTAAATATCTATAACTGTAAAAATGGGAAGAATATAATATTATAATACTGAAAACCTCCCTGTATAAACACTACCGTTTTAACTTTAATATGTATCATAAATTTGTCAAGAGATTGCCATTGTTTAGTCTCTCTGTATAAACTTTTATAATCTTGAAAACATCCCTGTTGTATACTTTCAACTTGAAATATCCCTATATAAACATTAAGTGATATAAACATCCCTGGACATACTTTAATTGGG
>Cluster96 Length:414bp Superfamily:Mutator	TSD:TSD99
CCCAATTAACGTATGTCCAGGAGTGTTTATATCACTTAATGTTTATATAAAGACGTTTCAAATTGAAAGTATTCAATAAGGATATTTTAAGGTTTATAAAAGTCTATACAGGGAAACCAAACAAAGGCAGTCTCTTTATCAATTTAACAATCTTATGACATATACCCAGTTTAAAACTGTAGTTTAAATAAGAAGTATATCAATATGATAATATTAAAATCTCCTTATTTAACTACAGTTTTTACCTTGGTCTTTGTCATAAGTTTGTTACATGATTAAAAAGACTGTTAATGTTTGGTTTCTCTGTATAGACTTTTATAAATTTTAAAATATCCTTATTGAATACTTTCAATTTGAAACGTCCTTATATAAACATTAAGTGATATAAACACTCCTGGACATACATTAATTGGG
>Cluster99 Length:376bp Superfamily:PIF/Harbinger	TSD:TSD33
GAGCCTGTTTGTTTCACCGAAGGTGAAATTCAGGTTGAAGTAGACTTTCAGATCAACTAGAGTTCAGATAAAAATTACTTTCCTTCCGTTGTTTGTTTGTATAGCTATGGAATTGAAGTTTTTCCAGTTCTGCTGTTTGTTTGGCAGAAAGTGAATGACGTAAAAGTTGGAGGTGTAAGAGATGGATTAATATTTTTTTTTTTTTTTTTTTTCTGTTATTGATTTCAGCCTTGCGTGGGCTGAAGTCAATTACTGTATTTTGAAGAGTTTGAGTTTCGACCGAAGGTGAAGTTACGGTGAACCAAACAACGGAAGTAGACATTTACGGTCAAAAACCACTTTACCCCTCTCCACTTTCAGTGAAACAAACACACCC
>Cluster152 Length:197bp Superfamily:PIF/Harbinger	TSD:TSD33
CCGAAATAAACGCTAACACTTTTTTTAATGCAATGCACGCTACTCTTTTATGCTATCTTTTTATAAAATAAACAAAGGCATATATTATAATATCCAAGATAGCCTCTTGCGTTTTCATATAGGGATATATAAAAATGCGGTTGAGGTAAAATAAAATATCCGTATCGTAGTCTACCCGGAGTTTTGGTTTGATTCAG
>Cluster74 Length:508bp Superfamily:hAT	TSD:TSD88
CAATATTCTAAAAACCGGATGAACAGAGATCTAAAAATATTATCAAATCATAGTCGCTAATTCAACCAGTGAGTAAATCATTAGTTGAACCAGTGACATTAATATATCATCATAAATATATATATTTAATTATTCTAAATTTTAGTATATAAAAAAATATAAGTATATTATTACTCTTGTAACATACTTCATCATTAAATATTAATATCTAGACTAAATAAAGTAGATATAAATTTTTAAATATTATTGTTTAAAAGATTAATTTATCTAATATAAAAAGAATCAGTCGAATTGATTTTAAGCCATTGAATTTTAATATGACTTCATTAAGAAAATTTGGCCGATTAGGTTGAAACCAAGCTAGTCCGCTGGTTTAAAACATTGAATGCCAATTCAAACGGTTCAAGACTATAGTTTCACTTATCTGACTTAAAAAGATTAAATCGAACTATTTTGTAAACTGAATTACAGTCAAACCGATCCGTTCGATTCGTTTTTTAAGTTATTG
>Cluster103 Length:385bp Superfamily:PIF/Harbinger	TSD:TSD33
AGGTTTGTTTGTTTCACTCAAGATAAAATTCGGGTTGAAGTAGACTTTTGGACAAATTAGAATTCAGATAAAAATTATTTTTTTTTTGTTGTTTATTTATGTAACTGTGAAAGTAAAGTTTTCTTAATTTTACTGTTTGTTTAGCAGAAAATAAATAGCGCACAAGCTGTAGATACCAGAGATGAGTTGATACTTTTATTATTTCTTTCACTTTTTCTTTCCGTAATAGATTTTAACTTAGGGTGGGTCAAAGTTAATTACACTATTTTAAGAAATTTGAGCTACTATCGAAGGTAAAGTTATAGTAAACTAAACAATGAAAATAGATATTTATGATTTAAAAATTACTGCATCCCTCTTCATTTTTGGCGGAACAAACACGCCC
>Cluster83 Length:473bp Superfamily:Mutator	TSD:TSD99
GGCTAAAATACAAAAAATTTCTCTATAAATATTCGCTTTTGCACTTTATTTTTCTATCATTTAAATATCTATTTTGCCGCATCAAAATATGAAATTATAGCGCTTAATCTTGCACTGTTAATATTTTGTCACTGTTCTGTGCATATATTGTATCTTATAACTAAGTAATTACTAATATAATCATGTTATTCTTAGAAATGACGGAAAAAGTAGAAAATTTCTTTAACAAAATTAGCTAATTTGAGAAAAAAATATATGATTTTTATGCATTCCCACCATAAGTATATTGAGTATTTCAATAAATTATTCTATTATACCACATAATTTATACTCGGAATAATAATGAAATTATAATAGTACTGAGTAAAGTACTACAAGTTTAAATTTTAAGGAGGAAAAATAAAAATTTTTAAATAACAAGAGAGTAAAATGGAAAAAAGAATATTTATAGAAAGCTTTTATACGGAATAATG
>Cluster68 Length:531bp Superfamily:hAT	TSD:TSD88
CAGTGTTTGAAAAGGCGCAAGGCGCAAAAAGGAGCAAATGCTTTATGGAGCCTAGGCGCGAGGCGCACCGCGAGGCGCGCGCCGCAAGAAGGTAAGGCGCATATCTAATAAAAATAAAACACTCTTAACAAGCCTATTTTAAATGAATGTTTTATATTAAAAAATTCTAAAATAGCTATACAAAAACAAAATAACCATAAAAATGTAAAGAAATCGCATGCATAAATGTTCTCAACTTAAAAATAAAAAAAATTATGTTTCAACTTTCAGCTTTAAAGTGTTTGCTGTTGCTTCTTTCTTCTTGCCGCTGCTATTTATTGCTATTGGGGGGTGAAAGAGAGAATGACCAAGAGAAAAGGAAAAGAAAGTGTTCAATTAGAAATTTTTTTTAAAAAGTTTCTTAACATTTTAGAATATATTGAAGAAACTCAAAACCCAAAAACCCACACCGTAGACGCATTAAACGTAAATATCACGAGGCGCGTCTGAGGCGCGCACCTCACTCCCTGAGGCGCGCCTTTTCAAACACTG
>Cluster122 Length:337bp Superfamily:Unknown	TSD:TSD99
GGTGAAAACGTATAAAACTTAATTATATTACGTACCGACTATTTTGAGTAGCCTATTCAATTTTTCAAAATTTTGATTTTACTATATGATATTTTAATTTATTTGATTTAAACAGGTTAATAACACTTTTATTTTAAAATCTGAATCCGTCATTTATCTTTATAAGTTTAATTAGCATTCTTAATACAACTCTCACAACTATAAATTTTTTAAGATAAGTAGTTCTTTAAAATTTTAAATTTAAAGTGCAATTAATTGACTCAAATAAAATAAATTAAAATATTGGATGGTCGAATTGATATGATCCATATTCAAGCAAGTTTTGCAGATTTTTACT
>Cluster124 Length:328bp Superfamily:Unknown	TSD:TSD33
GAGGGTGTTTGGTTTCTCGAAAAGCATGAAAAATAAATTTTTAAATTTTTTTTAAAAATCTATTTTTTTAGTTTTCTGTCCATTTGGTTTCAAAAAAAGTTAGCTGTTTGAATTTTTTTTTTTCAAATTTTATGGCAAATCAGTGTTTTGCTTTTTCGATTTTTTTAGCGAAATAAAAATGCTAGTTTTTCATAAAATTTGGAAAGAAACTTCTTTAAAAAGTTAGTTTTTTTGGAACCAAATGGATGAATACATGAAAAGGAGGTATTTTGTAGAATATTTTTTTTCGAAAATTTTTTCATACTTTTTCAAGAAACGAAAAAACCAT
>Cluster146 Length:228bp Superfamily:PIF/Harbinger	TSD:TSD33
GGCCTAGCTTGGTAATATGGTGATTAAAAACACTATATGTATACTATAGAATGTCCAAAAAAATACAAAAGTGCTTTCAATATTTGTTTTTTTTATACTATAAAATTATGGTTGCAACAGTCATCAAAGAAGTATGTTTCGATGGCGATTATAACCGTAATTTAAGAGCATTGAGCTTTTAATAATATAAAAATAATACTTTTAACCATCATTTTATCAATCTCCACC>Ac-mMITE-1.1.1 Length:545bp Superfamily:Ac-mMITE TSD:TA microsatellite
GAGTCCGGCTACTATACTCTTATGAGTACGATCGCCTTCGTACTCATAAGTCGTTTTCGATGATAGAGCTTCCGAATCGACGATCCATACCGTTAAACATTATTTAGAGCATTTAAAACTTCTAGAAATCAAATTTTATAATTTTTTGACATCATTTACCTTACGATCAAAAGATCTCAAAATTGACAATTTTTAACGGCCGGTATGGGATACTTGCTAGTTTAACGGTGTAAAAGAATCGGAATCGGTTGAATTTTTGATAGAAAATTCTATTCACTATCTAGATAAAGATCAATAACTCCGATCTTAAATTGAAGGATCCGATCATCCATTTTTAGGACGTCGTTCGATTTTGACCGTTCATTTTATGCCCGCTTGATGGACTTTATTATGATTTCGAAAAATTACGAAATTTATTTTTTAGAAGTTTCAAATACTCTAGATCATATTTAACGGAGTGGATCGTCGATTCGGAAGCTCCATCATCGAAAACAACTTATGAGTACGAAGGGCTCTATACTCATAAGAGTATAGTAGCCCTACTC
>Ac-mMITE-1.1.2 Length:545bp Superfamily:Ac-mMITE TSD:TA microsatellite
GAGTCCGGCTACTATACTCTTATGAGTACGATCGCCTTCGTACTCATAAGTTGTTTTCGATGATAGAGCTTCCGAATCGACGATCCATACCGTTAAACATTATCTAGAGCATTTAAAACTTCTAGAAATCAAATTTTATAATTTTTCGATATCATTTACCTTACGATCAAAAGCTCACAAAATTGACAATTTTTAACGGCCGGTATGAGATATTTGCTAGTTTAACGGTGTAAAAGAATCGGAATAGGTTGAATTTTTGATAGAAAATTCTATTCACTACCTAGATAAAGATCAATAACTCCGATCTTAAATTGAAGGATCCGATCATCCATTTTTAGGATGTCGTTCGATTTTGACCGTTCATTTTATACCCGCTTGATGGACTTTATAATGATTTCGAAAAATTACGAAATTTATTTTCTAGAAGTTTCAAATACTCTAGATCATATTTAACGGTGTGGATCGTCGATTCGAAAGCCCCAACATCGAAAACAACTTATGAGTACGAAGGGCTCTATACTCATAAGAGTATAGTAGCCCTACTC
>Ac-mMITE-1.1.3 Length:545bp Superfamily:Ac-mMITE TSD:TA microsatellite
GAGTCCGGCTACTATACTCTTATGAGTACGATCGCCCTCGTACTCATAAGTTGTTTTCGATGATAGAGCTTCCGAATCGACGATCCACACCGTTAAACGTTATCTAGAGCATTTAAAACATCTAGAAATCAAATTTTATAATTTTTCGACATCATTTACCTTACGATCAAAAGCTCACAAAATTGACAATTTTTAACGGCCGGTATGGAATACTTGCTAGTTTAACGGTGTAAAAGAATCGGAATAGGTTGAATTTTTGATAGAAAATTCTATTCACTACCTAGATAAAGATCAATAACTCCGATCTTAAATTGAAGGATCCGATCATCCATTTTTAAGACGTCGTTCGATTTTGACCGTTCATTTTATGCCCGCTTGATGGACTTTATTATGATTTCGAAAAATTACGAAATTTATTTTCTAGAAGTTTCAAATACTCTAGATCATATTTAACGGAGTGGATCGTCGATTCGGAAGCTCCATCATCGAAAACAACTTATGAGTACGAAGGGCCCAATACTCATAAGAGTATAGTAGCCCTACTC
>Ac-mMITE-1.1.4 Length:545bp Superfamily:Ac-mMITE TSD:TA microsatellite
GGGTCCGGCTACTATACTATTATGAGTACGATCGCCCTCGTACTCATAAGTTGTTTTCGATGATAGAGCTTCCGAATCGACGATCCACACCGTTAAACGTTATTTACAGCATTTAAAACTTCTAGAAATCAAATTTTATAATTTTTCGACATCATTTACCTTACGATCAAGAGGTCACAAATTTGACAATTTTTAACGGCCGGTATGGGATACTTGCTAGTTTAACGGTGTAAAAGAATCGGAATTTGTTGAATTTTTGATAGAAAATTCTATTCACTACATAGATAAAGATCAATAACTCCGATCTTGAATTGAAGGATCCGATCATCCTTTTTTAGGACGTCGTTCGATTTTGACCGTTCATTTTATGCCCACTTGATGGACTTTATTATGATTTCGAAAATTTACGAAATTTATTTTCTAGAAGTTTCAAATACTCTAGATCATATTTAACGGAGTGGATCGTCGATTCGGAAGCTCCATCATTGAAAACAACTTATGAGTACGAGGGCTCCAATACTCATAATAGTATAGTAGCCATGGCC
>Ac-mMITE-1.2.1 Length:546bp Superfamily:Ac-mMITE TSD:TA microsatellite
GGCTAGTGCTACTATCCTATTAATAGGATAGGAGCACTTGTCCTATCAAGTTGTTCTTGATGATCGAGATTCCGAATCGATGATCGGAGCCGTTGAAGTTGATCTAGAGTATTTGAAATATCTAGAAACTAAATTTCATAAATTTTAAAAATTATTTACATGGTGATCAAAGTGTCGTAAAATCGACAATTTTTGACGGCCTATATGAGCCGTTTGCTTGTTTAACGGTGTAGAGCAATCCAAATTGCTTGAATTTTTGATAGAAAATTCTTTATACTATTTAGATAATGTTTGATAACTCTGATTATGAATTGAGAAAGTCTAACCTCTATTTTAAGAAGGTTATTCATTTATGACCGTTCATTTTTCAACTCTTAAGATGAACTTGATAATGATTTTTAAATATTACAAAATTTGGTTTCTAAACATTTCTAATTGTGTAGATCAATTTCAACGGTGCCGATTATCAATTTGAAGTTCCGATCATTCAAATCGACTTGATAGGACAAGGGTCCCAATCCTATTAATAGGATAGTAGCCGGACTC
>Ac-mMITE-1.2.2 Length:545bp Superfamily:Ac-mMITE TSD:TA microsatellite
GAATCCAGCTACTATCCTTTTAGGAGGATAGAGACCTTCGTCCTATCAAGTCGTTTTTGATGATAGAGATTTCGAATCGATGATCGGAACCGTTAAAGTTGATCTAGAGTATTTGAAGTATCTAGAAACTAAATTTTATAAATTTTAAAAATTATTTACATAGTGATCAAAGGATCACAAAATCGACAGTTTTTGACGGCCTATATGAGCCGTTTGCTTGTTTAACGGTGTAGAGCAATCCAAACAGCTTGAATTTTTGATAGAAAATTTTTTATACTATTTAGATAATGTTTGATAACTCCGATCATGAATTGAAAAAGTCTAACATCTATTTTCAGAAGGTTATTCATTTTTGACCGTTCATTTTTCGACTCTTCAATGGACTTGATAATGATTTTTAAAAATTATAAAATTTAGTTTCTAAATATTTTTAATAGTGTAGATCAATTTTAACGGTGCCGATTATCAATTTGGAATTTCTATCATCTAAAACGACTTGATAGGACAAAGGCCTCTATCCTCTTAAAAGGATAGTAGCTGGACTC
>Ac-mMITE-1.3 Length:543bp Superfamily:Ac-mMITE TSD:TA microsatellite
GAGCTAGTCTCCTATACTATCTATAGTACCGGGGCTCCGGTACTATAGTCTCGTTTTCGATCTTAGGGTGTTCAAATCAACGATCCACACCGTTAAAACTGATCTAGGGTATTTAAAGTTTTTAGAAATAAAATTTTATATTTTTTCGACATAGTTTACTTTATGATCAAACCATTTCAAAATTGTCAATTTTCAATGGCTACTATGGCGAGTTTGGAGTTTAACGGTGTAGAAGAATCTAAATTTCTTCAAATTTTGATAGAAAATACTTTAAACTATCTAGATTAAGGTTAACATTCTTGATCTTGAATTTAAAAGTCCTATGCTCAAATTTTAAAGATTATTCAATTTCCACCGTCCATTTTGACATAATTTATTTACTAAGTAAACGATGTCGAAAAAAACTAAAATTTTATTCCTAAGAACTTCATATACCCTAGATCATATTTAACGGTGTGGATCGTTAATTTGAACACCCTAAGATCGAAAACAAGACTATAGTACCGGAGCTCCGGTACTATAGATAGTATAGTAGCCTAATTC
>Ac-mMITE-1.4.1 Length:544bp Superfamily:Ac-mMITE TSD:TA microsatellite
GAGTAGGTCTTGTGTGCTATTAGGAGCACGGAGGCCTCCGTGCTCCTAAGCCGTTTTCGATGATGGAGCTTCCGAATCGACGATCGGCTCCGTTAGACTTGATCTAGCGTATTTGAAGTATCTAGAAAATAAATTTTGTGATTTTTCGATATCATTTACCTAGCGATCGAAAGGGTTCAAAATCAACAATTTTTAATGGTTGATGTATACCGTTTGCAAGTTTAACGGTGTAGAAGTATTCAAATCAGATGAAATTTTGATAGAAAATTCTTTATACTATTTACAGCAAGATCAATATCTCTGATCGAAAATTTTAGTGCTATATCACCACTTTTTGTGAGATTTTTATTTTCAGCCGTTGATTTTGAACCCTTTCGATCGCTAGGTAAATGATATCGAAAAATCACAAAATTTATTTTCTAGATACTTCAAATATGCTAGATCAAGTCTAACGGAGCCGATCGTCGATTCGGAAGCTCCATCATCGAAAACGGCTTAGGAGCACGGAGGCCTCCGTGCTCCTAATAGCACACAAGACCTACTC
>Ac-mMITE-1.4.2 Length:554bp Superfamily:Ac-mMITE TSD:TA microsatellite
GAGCAGGGCTGCTGTGCTCTCAGGAGCACGGAGGCCTCCGTGCTCCTGAGCCGTTTTCGATGATGGAATTTTCGAATCGACGATCGGCTCCGTTAGACTTGATCTAGCGCATTTGAAGTTTCTAGAAAATAATTTTTGCGATTTTTTGATATCATTTACCTAGTGATCGAAAGGATTCAAAATCAATAATTTTTAATGGTTGATATCTGCCGTTTTCAAGTTTAACGGTGTAGAAGTATTCAAATCAGATGAAATTTTGATACAAAATTCTTTATACTATCTACAACAAGATCAATATTTCTGATCGAAAATTTTAGTGCTATATCACCACTTTTTATAGGATTTTTATTTTCAGCCGTTAAAAATTATTGATTTTGAATCCTTTCGATTGCTAGGTAAATGATATCGAAAAATCGCAAAAATTATTTTCTAGAAACTTCAAATACGCTAGATCAAGTTTAACGGAGCCGATCGTCGATTCGAAAATTCCATCATCGAAAACGGCTCAGGAGCACGGAGGCCTCCGTGCTCCTGAGAGCACAGCAGCCCTGCTC
>Ac-mMITE-1.5 Length:543bp Superfamily:Ac-mMITE TSD:TA microsatellite
GAGTACGTCTCCTGTACTTTCGAAAGTACGGAGGCCTCCGTGCTTGTAAGTTGTTTTCGATGATAGGACATCCGATTCGACGATCGGCTCCGTTAGGTATAATCTACGCTATTGGAACTATCTAGAAACCAAATTTTATAATTTTTTGACATCATTTACCAAGCGATCAAAAGGTCTCAAAAATGACTATTTTAACGGCCGATGTGGCACGTTTTTAAGTTCAACGGTGTAGAAGTATCCAAATTACATGAAAATTTAATAGAAAATTCTACTTAACATCAATAGCAAGATCAATACTTCCGATTTGAAATTTGAGTCTTTTATCACTATTTTTTATGAGATTTTTATTTTCAGCCGTTCATTTTGAGGCTACTCGTTCACTAGGCAAACGAAGTCAAAAAATTATGAAATTTGGTTTCTAGATAGTTCCAATAGCGTAGATCATGTCTAACGGAACCGATCGCCGAATCGGATGTCCCATCATCGAAAACAACTTACAAGCACGGAGGCCTCCGTACTTTCGAAAGCATAGGAGCCTAGCTC
>Ac-mMITE-1.6.1 Length:544bp Superfamily:Ac-mMITE TSD:TA microsatellite
GAGTTGAGCTGGAATGCTATCGGTAGCAAACGGGCTCCGTTGCCACCCATTTGTTTTCGATGATGGAGCCTTCAAATCGACGATCGGCACCGTTGAACATGATCTATACCACTTGAAGTATCTAGAAATCAAATTTCAAATCTTTTCGACATCATTGACCTAATGATCAAAGGGTTTCAAAATTTGTAATTTTAATGGTAGATATGAGGCGTTTTCTCGTTTAACGGTGTAAAGCTATCCAAATCAATTGAATTTTGGTTAGAAAATTCTTTAAACTATTTAGAACAAGATCTATACTCTCGATCTTGATTACAAAATTTCTATCATCACTTTTTAGAGGATATTCATTTTCAGCCGTTCATTTTTACGCCCACTTGATGGACAAGAGAACAATATCGAAAAAGTATGAAATTTGATTTCTAGATACTTCAAGTGGTATAGATCATTTTCAACGGTGCCGATCGTCGATTTGGAGGCTCCATCATCGAAAACAAATGGGTGGCAACGGAGCCCGTTTGCTACCGATAGTATTCCAGCTCAACTC
>Ac-mMITE-1.6.2 Length:544bp Superfamily:Ac-mMITE TSD:TA microsatellite
GAGTTGAGCTGGAATGCTATCAGTAGCAAACGGGCTCCGTTGCCACCCATTTGTTTTCGATGATGGAGCCTCCAAATCGACGATCGGCACCGTTGAACATGATCTATACCACTTGAAGTATCTAGAAACCAAATTTCAAATCTTTTCGACATCATTGACCTAATGATCAAAGGGTTTCAAAATTTATAATTTTAATGGTCGATATGAGACGTTTTCTCGTTTAACGGTGTAAAGATATCCAAATCAATTGAATTTTGGTTAGAAAATTTTTTAAACTATTTAGAACAAGATCTATACTCTTGATCTTGATTACAAGATTCCTATCATCACTTTTTAAAGAATATTCATTTTCAGCCGTTCATTTTTGTGTCCACTTGATGGACAAGAGAACAATATCGAAAAAGTATGAAATTTGATTTCTAGATGCTTCAAGTGGTATAGATCATGTTCAACGGTGCCGATCGTCGATTTGGAGGCTCCATCATCGAAAACAAATGGGTGGCAACGGAGCCCGTTTGCTACCGATAGCATTCCAGCTCAACTC
>Ac-mMITE-1.6.3 Length:544bp Superfamily:Ac-mMITE TSD:TA microsatellite
GAGTTGAGCTAGAATACTATCGATAGCAAACGGGCTCCGTTGCCACCCATTTGTTTTCGATGATAGAGCCTCCAAATCGACGATCGGCACCGTTGAACATGATCTATACCACTTGAAGTGTTTAGAAATCAAATTTCAAATCTTTTCGACATCATTTGCCTAATGATCAAAGGGTTTCAAAATTTGTAATTTTAATGGTCGATATGAGGCGTTTTCTCGTTTAACGGCGTAAAGATATCCAAATCAATTGAATTTTTGTTAGAAAATTCTTTAAACTATTTAAAACAAGATCTATACTCTTGATCTTGATTACAAGACTCCTATCATCATTTTTTAAAGAATATTCATTTTCAGCCGTTCATTTTTGTGTCCACTCGATGGATAAGAGAACAATATCGAAAATGTATGAAATTTGATTTCTAAACACTTCAAGTGGTATAGATCATGTTCAACGGTGCCGATCGTCGATTTGGAGGCTCCATCATCGAAAACAAATGGGTGGCAACGGAGCCCGTTTGCTATCGATAGTATTCTAGCTCAACTC
>Ac-mMITE-1.6.4 Length:544bp Superfamily:Ac-mMITE TSD:TA microsatellite
GAGTTGAGCTAGAATACTATCGGTAGTAAACGAGCCGTTTTACTACCGATTTGTTTTCGATGATAGAGCTTCCAAATTGACGATCGGCTCCGTTGAACATGATCTATACCACTTGAAGTGTTTAGAAATCAAATTTCAAATCTTTTCGACATCATTTGCCTAATGATCAAAGGGTTTCAAAATTTGTAATTTTAATGGTCGATAAGAGGCGTTTTCTCGTTTAACGGCGTAAAGATATCCAAATCAATTGAATTTTTGTTAGAAAATTCTTTAAACTATTTAAAACAAGATCTATACTCTTGATCTTGATTACAAGACTCCTATCATCATTTTTTAAAGAATATTCATTTTCAGCCATTCATTTTTCTGTTCACTTGATGGATAAAAGAACAATATCGAAAGTGCGTGAAATTTGATTTCTAGGTAGTTTAAATGGTTTAGATCATATTTAACGGAGCCGATCGTCAATTTGGAAGCTCTATCATCGAAAACAAATCGATAGTAAAACGGCTCGTTTACTATCGATAGTATTCTAGCTCAACTC
>Ac-mMITE-1.6.5 Length:544bp Superfamily:Ac-mMITE TSD:TA microsatellite
GAGTTTGACTGGGCTACTATCGGTAGTAAACTGCTCGGTTTACTACCGATTTGTTTTTGATGATAGAGCTTCCAAATCGACGATCGGCACCGTTGAACATGATCTAGACCATTTAAATTATCTAGAAATCAAATTTCATGATTTTTTGGCATCACTAACTGAACGATCAAAGGGTCACAAAATCTATAATTTTAATGGCCGATATGGTGCGTTTGCTCGTTTAACGGTATAGAAGAGTTCAAATCAACTAAATTTTTGTTAAAAAATTCTTTAAACTATTTAAAATAAGATCTAGACTCTAGATCTCAAATATAAAAATTGTATCATCACTTTTTGAAGGATATTCATTTCCAGCCATTCATTTTTCTGTTCACTTGATGGACAAGAGAACAATATCGAAAATGTGTGAAATTTGATTTCCAGATAGTTTAAATAGTTTAGATCATGTTTAACGGTGCCGATCATCAATTTGGAAGCTCTATCATCGAAAACAAATCGGTAGTAAACCGAGCCGTTTACTACCGATAGTATTCTAGCAAAACTC
>Ac-mMITE-1.7 Length:543bp Superfamily:Ac-mMITE TSD:TA microsatellite
GAGCTAGGCTGGTATACTATCGGTAGCACGGAGGCCTCCGTGCTACCAAGTTGTTTTCAATGATGCGGCTTCCAAATCGACGATCGGCTCCGTTAGACTTGATCTACACTATTAAAAGTATTTGGAAACTAAATTTCATAATTTTTCGACATCATTTGGCTAGTGATCAAAAGGTCTCAAAATTGACAATTTTAATGGTAGATGTGATGCGTTTGTGAATTTAACGGTGTAAAACAATCCAAATCTGATGAAATTTTTATAGAAAATTCTTTTCACTATTTAGAGTAAGATCAGTACCTCTGATCTTAAATTCAAGTCTTTTATCATCATTTTTTATGAGATTTTTATTTTCAGCCGTTCATTTTTAGACTACTCGTTTGATAGGTAAATGATATCGAAAAATTATGAAATTTAGTTTCCAAATACTTTCAATAGTGTAGATCAAGTCTAACGGAGCCGATCGTCGATTTGGAAGCCGCATCATTGAAAACAACTTGGTAGCACGGAGGCCTCCGTGCTACCGATAGTATACCAGCCTAGCTC
>Ac-mMITE-1.8.1 Length:544bp Superfamily:Ac-mMITE TSD:TA microsatellite
GAGTGAGGCTACTATGCTATCGGAAGCACGGAGCCTTCCGTGCTTCCAGCTCGTTTTCGATGTTGCGACTTTCGAATCGTCGATCGGCTCCGTTAAACTTGATCTAGAGTATTTGGAGTACCTAGAAAATAAATTTTATTATTTTTCGATATCATTTGCCTAGTGATCGAATGGGCTCAAAATCAACAAATTTCAATGGCCGTAGTGAGCCGTTTGCAAGTTTAACGGTGTAGAAATATCCAAATCACGTGAAATTTTGATAGAAAATTCTTTATACTATATAAAACAAGATCAATATCTTTGATTTAAAATTTTAATGTCATATTATTACATTTTGTAAGATTTTTATTTTCAGCCGTTGATTTTGAGCCCCTTCGTTCACTAGGCAAATGATATCGTAAAATCATAAAATTTATTTTCTAGGTACTTCAAATACTCTAGATCAAGTTTAACGGAGCCGATCGACGATTCGAAAGTCGCAACATCGAAAACGAGCTGGAAGCACGGAAGGCTCCGTGCTTCCGATAGCATAGTAGCCTCACTC
>Ac-mMITE-1.8.2 Length:543bp Superfamily:Ac-mMITE TSD:TA microsatellite
GAGTGAGGCTACTATGCTTCTGGAAGCACGGAGCCTTCCGTGCTTCCAGGTCGTTTTCGATGTTGCGACTTTCGAATCGTCGATCGGCTCCGTTAAACTTGATCTAGAGTATTTGAAGTACCTAGAAAATAAATTTTATGATTTTTCGATATCATTTGCCTAGTGATCGAAGGGGCTCAAAATCAATAATTTTAATGGCCGTAGTGAGCCGTTTGCAAGTTTAACGGTGTAGAAATATCCAAATCACGTGAAATTTTGATAGAAAATTCTTTATACTATATAAAACAAGATCAATATCTTTGATCTAAAATTTTAATGTCATATTATCACGTTTTGTAAGATTTTTATTTTCAGCCGTTGATTTTGAGCCCCTTCGTTCACTAGGCAAATAATATCGAAAAATCGCAAAATTTATTTTCTAGGTACTTCAAATACTCTAGATCAAGTTTAACGGAGCCGATCGACGATTCGAAAGTCGCAACATCAAAAACGACCTGGAAGCACGGAAGGCTCCGTGCTTCCAGAAGCATAGTAGCCTCACTC
>Ac-mMITE-1.8.3 Length:542bp Superfamily:Ac-mMITE TSD:TA microsatellite
GAGTGGGCTGGTATGCTTATGGAAGCACGGAGCCCTCCGTGCTTCCAAGTTGTTTTCGATGTTCGGACTTTCGAATCGACGATCGGCTCCGTTAGAGTTGATCTAGAGTATTTGAAGTACCTAGAAAATAAATTTTGTGATTTTTCGATATCATTTGCCTAGTGATCGAAGGGGCTCAAAATCAATAATTTTAATGGCCGTGGTGAGCCGGTTGCAAGTTTAACGGTGTAGAAATATCCAAATCACATGAAATTTTGATAGAAAATTCTTTATACCATATAAAACAAGATCAATAACTTTGATCTAAAATTTTAATGTCATATCATCATATTTTGTAAGATTTTTATTTTCAGCCGTTGATTTTGAGCCACTTCGATCACTAGGCAAATGATATCGAAAAATCGCAAAATTTATTTTCTAGATACTTCAAATACTCTAGATCAAGTCTAACGGAGCCGATCGTCGATTCGAAAGTCCGAACATCGAAAACAAAGTGGAAGCACGGAGCCCTCCGTGCTTCCATAAGCATACTAGCCGCACTC
>Ac-mMITE-1.8.4 Length:543bp Superfamily:Ac-mMITE TSD:TA microsatellite
GAGTGAGGCTGGTATGCTTTTGGAAGTACGGAGCCCTCCGTGCTTTCAAGTCGTTTTCGATGTTGGGACTTTCGAATCGACGATCGGCTCCGTTAGACTTGATCTAGAGTATTTGAAGTATCTAGAAAATAAATTTTGTGATTTTTCGATATCATTTGCCTAGTGATCGAAGGGGCTCAAAATCAATAATTTTAATGGTCGTGGTGAGCCGTTTGCAAGTTTAACGGTGTAGAAATATTCAAATCACGTGAAATTTTGATAGAAAATTTTTTATACTATATAAAACAAGATCAATATCTTTGATCTAAAATTTTAATGTCATATCATCACATTTTGTAAGATTTTTATTTTCAGCCGTTGATTTTGAGCCCTTTCGATCACTAGGCAAATGATATCGAAAAATTACAAAATTTATTTTCTAGATACTTCAAATACTCTAGATCAAGTCTAACGGAGCCGATCGTCGATTCGAAAGTCCCAACATCGAAAACGACTTGAAAGCACGGAGGGCTCCGTGCTTCCAAAAGCATACCAGCCTCACTC
>Ac-mMITE-2.1.1 Length:230bp Superfamily:Ac-mMITE TSD:TA microsatellite
GAGTCCGGCTATGGTGCTTGTAAAAGCACCAAGCACTTGGTGCTTGTAAATTTTTTACCGTTAGATCTACGCCTTTGATCATTTTCACCCGTTAGATTATACTATTCAACCAACCACCCACTCAACCCTAGGGGGCCCACATCATCCTAACCGCACATCCCTTAATCCAAGGGCCGAAAACTTACAAGCACCAATGACTTGGTACTTTTAAAAGCATAGGAGCTCAATTC
>Ac-mMITE-2.1.2 Length:230bp Superfamily:Ac-mMITE TSD:TA microsatellite
GAGTCCAGCTATGGTGCTTGTAAAAGCACCAAGCACTTGGTGCTTGTAAGTTTTTTACCGTTAGATCTACTCCTCGGATCATTTTCAACCATTAGATTATACTATTCAACCAACCACCCACTCAACCCTAGGGGGCCCACATCATCCTAACCGCATATCTCTTAATCCAATGGCTAAAAATCTACAAGCACCAATAACTTGGTACTTTTAAAAGCATAGGAGCTCAATTC
>Ac-mMITE-2.1.3 Length:230bp Superfamily:Ac-mMITE TSD:TA microsatellite
GAGTCCGGCTATGGTGCTTTTAAAAGCACCAAGCACTTGGTGCTTGTAAGTTTTTCACCGTTAGATCTATCCCTTTGACCATTTTCACCCGTTAGATCATACTATTCAACCAACCACCCACTCAACCCTAGGGGACCACTATCATCCTAACCGCACATCTCTTAATCCAAGGGCCGAAAACCTACAAGCACCAATGACTTGGTACTTTTAAAAGCATAGGAGCTCAATTC
>Ac-mMITE-2.10.1 Length:222bp Superfamily:Ac-mMITE TSD:TA microsatellite
GAGTTTGGCTACTATACTTTTATGAGTATAGACCCCTTTATACTCATAAGTTTTCGACCGTTAGATCTATCCTTTTGACCATTTTCATCCGTTAAATCATACTATTCAACGAACCACCCACTCAATCTTAGGGGACCACTATCATTCTAATCGCACATCCAACGGCTGAAAATTTATAAGTATAAAGGGGTCTATACTTATAAGAGTATAGTAGCCCTAGCC
>Ac-mMITE-2.10.2 Length:251bp Superfamily:Ac-mMITE TSD:TA microsatellite
GAGTCCGGCTACTATACTCTTATGAGTATAGACCCTTTTGTACTCATAAGTTTTTGGCCGTTAGATCTACCCTTTGATCATTTTCACCCGTTAGATCATACTATTCAACCAACCACCCACTCAACCCTAGGGGACCACTATCATCCTAACCGGGAACCACTATCATCCTAACCGCACATTTTTTCATCCAACGGTCGAAAACTTATGAGTACAAAGGGCTCTATACTCATAAGAGTATAGTAGCCCTAGCC
>Ac-mMITE-2.10.3 Length:230bp Superfamily:Ac-mMITE TSD:TA microsatellite
GAGTCCGGCTACTATACTCTTATGAGTATAGATCCTTTTGTACTCATAAGTTTTCGGCCGTTAGATCTACCCCTTTGATCATTTTCACCCGTTAGATCATACTATTCAACCAACCACCCACTCAACCCTAGGGGACCACTATCATCCTAACCGCACATCCCTTCATCCAACGGTCGAAAACTTATGAGTACAAAAGGGTCTATACTCATAAGAGTATAGTAGCCCTAGCC
>Ac-mMITE-2.2 Length:230bp Superfamily:Ac-mMITE TSD:TA microsatellite
GAGTCCGGCTACTATGCTATTAATAGCACGAAGCACTTGGTGCTACCAAGTTTTCCGCCGTTAGATCTACCCTTTTGATCATTTTCACCCGTTAGATCATACTATTCAACCAACCACCCACTCAACCCTAGGGGGCCCACATCATCCTAACCGCACATCTCTTAATCCAATGGCCAAAAACTTGGTAGCACCAATGACTTGGTGCTATTAATAGCATAGTAGCCTAGTTC
>Ac-mMITE-2.3.1 Length:228bp Superfamily:Ac-mMITE TSD:TA microsatellite
GAGTCCGGCTACTATACTATCGATAGTACCAAGCGTTTGGTGCTATCGAGTTTTCTGCCGTTAGATCTATCCCTTTGACCATTTTCATCCGTTAGATCATACTATTCAACTAACCACCCACTCAACCCTAGGGGACCACTATCATCCTAACCGCACATCCCTTCATCCAAGGGCCGAAAACCTAATAGCAAAGCGCTTGGTACTATTAATAGTATAGTAGCCTAATTC
>Ac-mMITE-2.3.2 Length:239bp Superfamily:Ac-mMITE TSD:TA microsatellite
GAGTCCGGCTACTATACTATCGATAGTACCAAGCCCTTGGTACTATTGAGTTTTCTACCGTTAGATCTACCCTTTGATCATTTCCACCCGTTAGATTATACTATTAAACCAACCACCCACTCAACCCTAGGGGACCATATATAACCACTATCATCCTAACCGCACATCCTTTCATCCAACGGCCGAAAACTCAATAGTACCAAGGGCTTGGTACTATTGATAGTATAGTAGCATAATTC
>Ac-mMITE-2.4.1 Length:230bp Superfamily:Ac-mMITE TSD:TA microsatellite
GAGTCCGGCTGGGATACTATCGATAGCACCAAGGATTTGGTGCTATCGAGTTTTCCACCGTTAGATTTAACCCTTTGATTATTTTTACCCGTTAGATTATACTATTCAACCAACCACTCACTCAACCCTAGGGGGCCCACATCATCCTAACCACACATTTCTCAATCCAAGGGCTAAAAAACTAATAGCACCAATAGCTTGGTGCTATTGATAGTATTCCAGCCTAGTTC
>Ac-mMITE-2.4.2 Length:230bp Superfamily:Ac-mMITE TSD:TA microsatellite
GAGTCCGGCTGGGATACTATCGATAGCACCAAGCATTTGGTGCTATCAAGTTTTCCGCCGTTAGATTTAACCCTTTGACTATTTTCACCCGTTAGATTATACTATTCAACCAATAACTCACTCAACCCTAGGGGGCCCACATCATCCTAACCGTACATTTTTTCATCCAAGGGCCGAAAACCTAATAGCACCAATAGCTTGGTGCTATTGATAGTATTCCAGCCTAGTTC
>Ac-mMITE-2.4.3 Length:230bp Superfamily:Ac-mMITE TSD:TA microsatellite
GAGTCCGGCTGCTATGCTATCGATAGCACCAAGCACTTGGTGCTATCAAGTTTTCTGCCGTTAGATTAACCCCTTTGATTATTTTTACCCGTTAGATTATACTATTCAACCAACCACCCACTCAACCCTAGGGGGCCCACATCATCCTAACCGCACATTTCTCAATCCAAGGGCTAAAAAACTAATAGCACCAATAACTTGGTGCTATTGATAGTATTCCAGCCTAGTTC
>Ac-mMITE-2.4.4 Length:230bp Superfamily:Ac-mMITE TSD:TA microsatellite
GAGTCCGGCTGGGATACTATCGATAGCACGAAGCATTTGGTGCTATCAAGTTTTCTGCCGTTAGATTTACCTCTTTTATCATTTTCATCCGTTCGATTATACTATTCAACCAACCACCCACTCAACCCTAGGGGGCCCACATCATCCTAACCGCACATCTTTTAATCCAAGGGCAGAAAACTTAATAGCACCAAGTCATTGGTGCTATTAATAGTATTCCAGCCTAGTTC
>Ac-mMITE-2.5.1 Length:230bp Superfamily:Ac-mMITE TSD:TA microsatellite
GAGTCCGGCTACAATGCTATCAATAGCACCAAGCACTTGGTGCTATCAAGTTTTTCACCGTTAGATCTACCCCTTTGACCATTTTCATCCGTTAGATCATACTATTCAACCAACCACCCACTCAACCCTAGGGGACCACTATCATCCTAACCGCACATCCCTTCATCCAAGGGCCGAAAACCTAATAGCACCAATGACTTGGTGCTATTAATAGTATTCTAGCCTAGTTC
>Ac-mMITE-2.5.2 Length:230bp Superfamily:Ac-mMITE TSD:TA microsatellite
GAGTCCGGCTACTATGCTATCAATAGCACCAAGCACTTGGTGCTATCAAGTTTTTCACCGTTAGATCTATCCTTTTGACCATTTTCATCCGTTAGATCATACTATTCAACCAACCACCCACTCAACCCTAGAGGATCACTATCATCCTAACCGCACATCCCTTCATCCAAGGGCCGAAAATCTAATAGCACCAATGACTTGGTGCTATTAATAGTATAGTAGCCTAATTC
>Ac-mMITE-2.6.1 Length:262bp Superfamily:Ac-mMITE TSD:TA microsatellite
GAGTAGGGCTACTGTGCTATTAGGAGCACAGCAGCCCTTGTGCTCCTAACTTTCTAACCATCCATCAATTTTGATGGGTGGTTAGGATGAGAGAGAGAAGAGAAATTGAAGAGAAATTCAAAGAGAAGAGAAATTGAGACACCCAATTTCTCTCCAATTTCTCTTCTCTCTCTCATCCTAACCACCCATCAAAATTGATGGATGGTTAGAAAGTTAGGAGCACAAGGGCTGCTGTGCTCCTAATAGCACAGTAGCCCTACTC
>Ac-mMITE-2.6.2 Length:262bp Superfamily:Ac-mMITE TSD:TA microsatellite
GAGTAGGGCTACTGTGCTATTAGGAGCACAGCAGCCCTTGTGCTCCTAACTTTCTAACCATCCATCAATTTTGATGGGTGGTTAGAATGAGAGAGAGAAGAGAAATTGGAGAGAAATTCAAAAAGAAGAGAAATTGAGACACCCAATTTCTCCCCAATATCTCTTCTCTCTCTCATTCTAACCACCCATCAAAATTGATGGATGGTTAGAAAGTTAGGAGCACAAGGGCTGCTGTGCTCCTAATAGCACAGTAGCCCTACTC
>Ac-mMITE-2.7.1 Length:252bp Superfamily:Ac-mMITE TSD:TA microsatellite
GAGTAGAGCTACTATGCTATCGGAAGCATAAAGTAGTTGGTGCTTCCGATTTTTTAGCCCTTAGATCAACCCCATTGATCATTTCTAACCATTGGATTAATATTATTAACCAATGGGGACCACTCAACCCTAGGGGGACCACTCAACCCTAAGGGGACCGCTATCATCCCAACCGTAGAATTTTTGATCCAAGGGCTAAAAAATCGGAAGCACCAACTACTTTATGCTTCCGATAGCATAGTAGCTCTACAC
>Ac-mMITE-2.7.2 Length:234bp Superfamily:Ac-mMITE TSD:TA microsatellite
GAGTAGAGCTACTATACTTTCGGAAGTATAAGAGAGTTGGTGCTTCCAACTTTTTGACCCTTGGATCAACCTTTTTGATCATTTCTGATCTTTGGATTAATATTATTATCCTAGGGGGACCACTCAACCCTAAGGGGGACCACTATCATCCCAACCCTACAATTCTTGATCCAAGGGCCAAAAAGTCGGAAGCACCAACTCTTTTATACTTTCGAAAGTATAGTAGCTCTACAC
>Ac-mMITE-2.7.3 Length:252bp Superfamily:Ac-mMITE TSD:TA microsatellite
GAGTAGAGCTACTATGCTATCGGAAGTATAGAGGATCTGGTGCTTCCGACTTTTTGGCCCTTAGATCAACCCCTTTAATCATTTCTAACCTTTGGATTAATACTATTACCCTGTGGGGACCACTCAACCCTAGGGGTACTACTCAACCCTAGGGGGACCGCAATCATCCCAACCGTATAATTCTTGATCCAAGGGTCAAAAAGTCGGAAGCATCAAATTCTCTATACTTCCGATAGCATAGTAGCTCTACAC
>Ac-mMITE-2.8.1 Length:219bp Superfamily:Ac-mMITE TSD:TA microsatellite
GAGTTGAGCTAGGATACTTTTACAAGTATCACCCTCATGGTGCTATTAGGTTTTTAGCCATTGGATCTACTTTTTGATTACTAATAGCCCTTGGATCAAACACTATTCCACCTACCACCACCTACCACCATCATCTCAACCTCACATCTCTCCATCCAAGGGCTAAAAACACACAAGTATCACTCCCATGATACTTTTACAAGTATTCTAGCCCTACTC
>Ac-mMITE-2.8.2 Length:219bp Superfamily:Ac-mMITE TSD:TA microsatellite
GAATTGAGCTAGAATACTTTTAGAAGCACCAACCCCTTGGTGCTTCTAAGTTTCTAGCCCTTGGATCTACTCCTTGATTACTAATAGCCTTTGGATCAAACACTATTCCACCTACCACCACCTACCACCATCATCTCAACCCTACATCTCTCCATCCAATGGCTAAAAACTCAAAAGCACCACCCCCTTGGTGCTTTTGAGAGTATTCTAGCTCAACTC
>Ac-mMITE-2.9.1 Length:252bp Superfamily:Ac-mMITE TSD:TA microsatellite
GAGTTGGACTGGGCTACTATTAGTAGCAAAATTCCATTGTTGCTACCAGTTTTTTAGCCTTTGGATCAACTCTTTTCATTATTTCTAACCATTGGATTAAATACTATAACCCAGTGGGGACCACTCAACCCTAGGGGGACCACTCAACTCTAACCGACTAATATCATCCTGACCCTACAATTTTTCATCCAAGGGTTAAAAACTTGATAGCAAAAAGAGCGTTTTACTATTAATAGTATTCCAGCCTAATTC
>Ac-mMITE-2.9.2 Length:252bp Superfamily:Ac-mMITE TSD:TA microsatellite
GAGTTGGGCTAGAATACTATTGATAGCAAAAGGCCTTTTTTGCTATCAAGTTTTTAGCCTTTGGATCAATTCCTTTCATCATTTCTAACCATTGGATTAAATATTATAACCCAGTGGGGACCACTCAACCCTAGGGGGACCACTCAACCCTAAGGGACTAATATCATCCTAACCCTACAATTTCTCATCCAAGGGTTAAAAACTTGATAGCAAAAAGGACCTTTTGCTATCAATAGTATTCCAGCCTAACTC
>Ac-mMITE-2.9.3 Length:251bp Superfamily:Ac-mMITE TSD:TA microsatellite
GAGTTGAGCTGGAATACTATTAATAGTATTTGGGCTCTTTTGCTATCGATTTTTTAGCCGTTAGATCTACACTTTAATCAATTCCACCCTTTAGATCATACTATTCAACCAACCACCCACTCAACCCTAGGGGGACCACCACTAAACCCTAGGGGACCACTATCATCCTAACCCTATAATTTTTCATCCAAGGGTTAAAAACTCGATAGCAAAAAAGCCCAAATACTATTAATAGTATTCCAGCCCAATTC
